# Supplementary material for: Confining charge-transfer complex in a metal-organic framework for photocatalytic CO2 reduction in water
Source: Nat Commun. 2023 Jul 26;14:4508. doi: 10.1038/s41467-023-40117-z (PMC10371996; doi:10.1038/s41467-023-40117-z)
Supplement: Supplementary file 3 — Source Data [file 41467_2023_40117_MOESM3_ESM.xlsx]

## Sheet: Fig. 2c
MOF-808	MOF-808	MOF-808	MOF-808-PBA	MOF-808-PBA	MOF-808-PBA	MOF-808	MOF-808-PBA-MV	MOF-808-PBA-MV
PRESSURE	ADSORPTION	DESORPTION	PRESSURE	ADSORPTION	DESORPTION	PRESSURE	ADSORPTION	DESORPTION
0.000527613	82.7557	--	0.000640101	30.9415	--	0.000597007	23.9808	--
0.00516	121.17	--	0.00504	46.2684	--	0.00473	36.7115	--
0.009	131.748	--	0.0088	51.7028	--	0.00897	41.0103	--
0.01315	140.638	--	0.01321	56.1624	--	0.01324	43.7333	--
0.01743	148.636	--	0.01731	59.8501	--	0.01712	45.8894	--
0.02136	155.404	--	0.02136	63.2347	--	0.02142	47.9617	--
0.02551	162.277	--	0.02573	66.9003	--	0.02645	50.1429	--
0.02993	169.621	--	0.02989	70.6017	--	0.03065	51.9175	--
0.03315	175.193	--	0.03264	73.2662	--	0.03364	53.1893	--
0.03739	182.82	--	0.0372	78.4332	--	0.03722	54.8081	--
0.04131	190.514	--	0.04112	83.7607	--	0.04094	56.7106	--
0.04563	200.786	--	0.04539	88.8849	--	0.04581	59.9057	--
0.04982	216.355	--	0.04952	91.3532	--	0.04936	63.4529	--
0.05337	233.766	--	0.05454	93.056	--	0.0546	68.2506	--
0.05805	239.252	--	0.05915	94.2868	--	0.05863	69.3233	--
0.06309	242.337	--	0.06355	95.345	--	0.06327	70.3088	--
0.06639	243.874	--	0.06782	96.2404	--	0.06728	71.0765	--
0.07043	245.534	--	0.07182	97.1209	--	0.07152	71.8048	--
0.07483	247.108	--	0.07632	97.9803	--	0.07568	72.4802	--
0.07912	248.483	--	0.08055	98.7295	--	0.07982	73.1314	--
0.08313	249.692	--	0.08453	99.3979	--	0.08455	73.8199	--
0.0876	250.941	--	0.08883	100.094	--	0.08856	74.3762	--
0.09217	252.087	--	0.09312	100.775	--	0.09275	74.9548	--
0.09646	253.151	--	0.09735	101.407	--	0.09687	75.4987	--
0.1005	254.108	--	0.10133	102.015	--	0.10087	76.0662	--
0.13734	261.111	--	0.13753	106.463	--	0.13681	80.1289	--
0.17433	266.561	--	0.17447	110.348	--	0.17405	83.5688	--
0.21213	271.346	--	0.21173	113.983	--	0.21127	86.7668	--
0.24959	275.634	--	0.24925	117.389	--	0.24835	89.8003	--
0.28437	279.411	--	0.28639	120.609	--	0.28527	92.9607	--
0.32161	283.188	--	0.32348	123.936	--	0.32259	96.0049	--
0.35885	286.809	--	0.36054	127.077	--	0.36002	99.0122	--
0.3957	290.499	--	0.39775	130.307	--	0.39709	101.977	--
0.43281	294.18	--	0.43489	133.585	--	0.43382	104.967	--
0.46986	297.867	--	0.47193	136.785	--	0.46921	108.092	--
0.50875	302.148	--	0.50846	140.331	--	0.50806	111.319	--
0.54598	306.264	--	0.54594	143.794	--	0.54562	115.449	--
0.58262	310.739	--	0.5826	147.416	--	0.58063	118.957	--
0.61926	315.539	--	0.6192	151.547	--	0.62044	123.246	--
0.65563	321.08	--	0.65594	155.8	--	0.65594	127.701	--
0.69439	327.855	--	0.69418	161.299	--	0.6928	132.817	--
0.73036	335.295	--	0.73143	167.048	--	0.73024	139.57	--
0.76798	345.5	--	0.76693	173.701	--	0.7673	147.299	--
0.80407	357.923	--	0.80456	183.531	--	0.8056	157.553	--
0.8413	377.346	--	0.84173	197.515	--	0.84299	173.278	--
0.87936	411.212	--	0.8797	219.913	--	0.87862	196.563	--
0.91517	473.829	--	0.91561	266.993	--	0.91481	247.774	--
0.95238	583.854	--	0.95247	423.269	--	0.95327	397.333	--
0.99091	603.333	--	0.99322	556.178	--	0.99354	489.243	--
0.99091	--	603.333	0.99322	--	556.178	0.99354	--	489.243
0.94341	--	600.012	0.94348	--	551.662	0.94242	--	484.163
0.89771	--	577.592	0.89723	--	280.696	0.89573	--	268.921
0.84987	--	439.644	0.85003	--	218.075	0.85045	--	197.147
0.80364	--	378.625	0.7999	--	193.09	0.80311	--	168.961
0.75559	--	352.699	0.75619	--	181.161	0.7531	--	153.407
0.70761	--	338.716	0.71013	--	172.192	0.70753	--	143.615
0.66328	--	329.151	0.6618	--	164.677	0.66166	--	136.193
0.61396	--	320.668	0.61374	--	158.515	0.61595	--	130.226
0.56878	--	314.23	0.56893	--	153.461	0.56855	--	124.832
0.52088	--	308.491	0.52187	--	148.542	0.52041	--	119.942
0.47377	--	303.061	0.47463	--	144.065	0.4737	--	115.503
0.42733	--	297.801	0.42768	--	139.767	0.42889	--	111.555
0.37963	--	292.647	0.38084	--	135.4	0.38177	--	107.752
0.33534	--	287.951	0.33394	--	131.044	0.3349	--	103.918
0.28656	--	282.687	0.28708	--	126.645	0.28814	--	100.001
0.23902	--	277.357	0.24016	--	122.161	0.24119	--	95.9919
0.1927	--	271.546	0.19342	--	117.447	0.19197	--	91.6232
0.14635	--	264.729	0.14698	--	112.496	0.14685	--	87.3028
0.09923	--	255.756	0.10045	--	106.427	0.10089	--	82.2619
0.09334	--	254.328	0.09248	--	105.218	0.09241	--	81.1658
0.0867	--	252.652	0.08531	--	104.043	0.08525	--	80.1814
0.07805	--	250.119	0.07824	--	102.815	0.07823	--	79.1787
0.07271	--	248.317	0.07129	--	101.506	0.07114	--	78.0827
0.06482	--	245.125	0.06442	--	100.07	0.06468	--	76.9545
0.05832	--	241.519	0.05758	--	98.4327	0.05775	--	75.5357
0.05129	--	231.359	0.05094	--	96.4069	0.05048	--	72.4448
0.04371	--	198.787	0.04367	--	91.9127	0.04368	--	65.0026
0.03609	--	182.619	0.0365	--	82.16	0.03711	--	61.3903
0.02915	--	170.354	0.02809	--	73.3691	0.02869	--	57.7341
0.02181	--	158.042	0.02054	--	66.9028	0.02154	--	54.6664
0.0149	--	145.911	0.01487	--	62.0462	0.01484	--	51.4724
0.00784	--	131.092	0.00772	--	54.8205	0.00791	--	47.0979
0.00098835		96.1515	0.000978888	--	39.2686	0.000955275	--	35.5112

## Sheet: Fig. 2d
	MOF-808		PBA		MV		MOF-808-PBA-MV		MOF-808_PBA
800	0.01998	800	0.01571	800	0.03183	800	0.03767	800	0.02095
799	0.02002	799	0.01572	799	0.03183	799	0.03774	799	0.02097
798	0.01985	798	0.01573	798	0.03182	798	0.03782	798	0.02099
797	0.01991	797	0.01574	797	0.03182	797	0.03789	797	0.02102
796	0.02	796	0.01574	796	0.03181	796	0.03797	796	0.02104
795	0.01988	795	0.01575	795	0.03181	795	0.03804	795	0.02107
794	0.01997	794	0.01576	794	0.0318	794	0.03812	794	0.02109
793	0.0199	793	0.01577	793	0.03179	793	0.0382	793	0.02112
792	0.01994	792	0.01578	792	0.03179	792	0.03827	792	0.02115
791	0.01997	791	0.01579	791	0.03178	791	0.03835	791	0.02118
790	0.01987	790	0.0158	790	0.03177	790	0.03843	790	0.02121
789	0.02001	789	0.01581	789	0.03176	789	0.03851	789	0.02125
788	0.02011	788	0.01582	788	0.03176	788	0.03859	788	0.02128
787	0.02006	787	0.01583	787	0.03175	787	0.03867	787	0.02132
786	0.02011	786	0.01585	786	0.03174	786	0.03875	786	0.02135
785	0.02013	785	0.01586	785	0.03173	785	0.03883	785	0.02139
784	0.02017	784	0.01587	784	0.03172	784	0.03891	784	0.02143
783	0.02015	783	0.01588	783	0.03171	783	0.039	783	0.02147
782	0.02004	782	0.0159	782	0.0317	782	0.03908	782	0.02152
781	0.02008	781	0.01591	781	0.03168	781	0.03917	781	0.02156
780	0.0201	780	0.01592	780	0.03167	780	0.03925	780	0.02161
779	0.02023	779	0.01594	779	0.03166	779	0.03933	779	0.02166
778	0.02021	778	0.01596	778	0.03165	778	0.03941	778	0.02171
777	0.0201	777	0.01598	777	0.03163	777	0.03948	777	0.02176
776	0.02026	776	0.01599	776	0.03161	776	0.03957	776	0.0218
775	0.02031	775	0.01601	775	0.03159	775	0.03964	775	0.02186
774	0.02035	774	0.01602	774	0.03158	774	0.03974	774	0.02191
773	0.02034	773	0.01604	773	0.03156	773	0.03983	773	0.02196
772	0.02034	772	0.01605	772	0.03155	772	0.03991	772	0.02202
771	0.0205	771	0.01606	771	0.03154	771	0.04	771	0.02207
770	0.02039	770	0.01607	770	0.03154	770	0.04009	770	0.02213
769	0.02042	769	0.01609	769	0.03153	769	0.0402	769	0.02219
768	0.02051	768	0.0161	768	0.03151	768	0.0403	768	0.02224
767	0.02064	767	0.01612	767	0.0315	767	0.04041	767	0.0223
766	0.02062	766	0.01614	766	0.03148	766	0.04051	766	0.02237
765	0.02066	765	0.01615	765	0.03147	765	0.04062	765	0.02243
764	0.0207	764	0.01617	764	0.03145	764	0.04073	764	0.0225
763	0.02068	763	0.01619	763	0.03144	763	0.04084	763	0.02257
762	0.02077	762	0.01621	762	0.03143	762	0.04094	762	0.02264
761	0.02072	761	0.01623	761	0.03142	761	0.04105	761	0.02271
760	0.02082	760	0.01625	760	0.03142	760	0.04116	760	0.02278
759	0.02074	759	0.01627	759	0.03141	759	0.04128	759	0.02284
758	0.02086	758	0.01629	758	0.03141	758	0.04139	758	0.02292
757	0.02094	757	0.01632	757	0.0314	757	0.0415	757	0.02299
756	0.02095	756	0.01634	756	0.0314	756	0.04163	756	0.02306
755	0.02109	755	0.01635	755	0.03139	755	0.04175	755	0.02313
754	0.02113	754	0.01637	754	0.0314	754	0.04188	754	0.0232
753	0.0211	753	0.01639	753	0.0314	753	0.04199	753	0.02328
752	0.02122	752	0.0164	752	0.0314	752	0.0421	752	0.02335
751	0.02116	751	0.01642	751	0.0314	751	0.04222	751	0.02343
750	0.02124	750	0.01645	750	0.0314	750	0.04233	750	0.02351
749	0.02144	749	0.01646	749	0.03141	749	0.04246	749	0.02358
748	0.02143	748	0.01648	748	0.03142	748	0.0426	748	0.02365
747	0.02137	747	0.01651	747	0.03141	747	0.04273	747	0.02374
746	0.02152	746	0.01653	746	0.03141	746	0.04286	746	0.02382
745	0.02151	745	0.01655	745	0.03143	745	0.04301	745	0.02389
744	0.0216	744	0.01658	744	0.03143	744	0.04314	744	0.02397
743	0.02161	743	0.01661	743	0.03145	743	0.04328	743	0.02405
742	0.02169	742	0.01664	742	0.03146	742	0.04341	742	0.02412
741	0.02185	741	0.01666	741	0.03146	741	0.04354	741	0.02421
740	0.02184	740	0.01669	740	0.03146	740	0.04367	740	0.02429
739	0.02195	739	0.01672	739	0.03147	739	0.0438	739	0.02438
738	0.0219	738	0.01674	738	0.03147	738	0.04393	738	0.02446
737	0.02197	737	0.01677	737	0.03147	737	0.04407	737	0.02454
736	0.02211	736	0.0168	736	0.03148	736	0.04421	736	0.02462
735	0.02213	735	0.01682	735	0.03149	735	0.04435	735	0.0247
734	0.02214	734	0.01685	734	0.03149	734	0.0445	734	0.02479
733	0.02227	733	0.01688	733	0.0315	733	0.04465	733	0.02488
732	0.02232	732	0.01691	732	0.03151	732	0.0448	732	0.02497
731	0.02239	731	0.01694	731	0.0315	731	0.04495	731	0.02505
730	0.02245	730	0.01697	730	0.03151	730	0.04511	730	0.02515
729	0.02249	729	0.017	729	0.03151	729	0.04527	729	0.02524
728	0.0225	728	0.01702	728	0.0315	728	0.04543	728	0.02533
727	0.0225	727	0.01705	727	0.0315	727	0.04559	727	0.02543
726	0.02255	726	0.01708	726	0.03149	726	0.04574	726	0.02552
725	0.02274	725	0.01711	725	0.03149	725	0.0459	725	0.02562
724	0.02286	724	0.01713	724	0.03148	724	0.04607	724	0.02572
723	0.02291	723	0.01716	723	0.03147	723	0.04626	723	0.02581
722	0.02298	722	0.01718	722	0.03146	722	0.04643	722	0.02591
721	0.02302	721	0.01721	721	0.03145	721	0.04662	721	0.02602
720	0.02307	720	0.01723	720	0.03145	720	0.0468	720	0.02612
719	0.02315	719	0.01726	719	0.03144	719	0.04699	719	0.02623
718	0.02317	718	0.01729	718	0.03144	718	0.04719	718	0.02633
717	0.02327	717	0.01731	717	0.03142	717	0.04739	717	0.02644
716	0.02338	716	0.01733	716	0.03141	716	0.0476	716	0.02655
715	0.02333	715	0.01735	715	0.03141	715	0.04779	715	0.02665
714	0.02336	714	0.01737	714	0.0314	714	0.04799	714	0.02676
713	0.02344	713	0.0174	713	0.03139	713	0.04821	713	0.02687
712	0.02344	712	0.01742	712	0.03138	712	0.04844	712	0.02698
711	0.02347	711	0.01745	711	0.03137	711	0.04867	711	0.02709
710	0.02346	710	0.01747	710	0.03137	710	0.04891	710	0.0272
709	0.02361	709	0.01749	709	0.03137	709	0.04916	709	0.02731
708	0.02373	708	0.01752	708	0.03137	708	0.04941	708	0.02741
707	0.02375	707	0.01754	707	0.03137	707	0.04965	707	0.02752
706	0.02368	706	0.01757	706	0.03137	706	0.04991	706	0.02762
705	0.02378	705	0.01759	705	0.03137	705	0.05016	705	0.02771
704	0.02386	704	0.01761	704	0.03136	704	0.05038	704	0.02781
703	0.02395	703	0.01764	703	0.03135	703	0.0506	703	0.02791
702	0.02389	702	0.01766	702	0.03134	702	0.05085	702	0.02801
701	0.02385	701	0.01768	701	0.03132	701	0.0511	701	0.02811
700	0.02398	700	0.0177	700	0.03131	700	0.05136	700	0.0282
699	0.02398	699	0.01773	699	0.0313	699	0.05163	699	0.02829
698	0.02402	698	0.01775	698	0.0313	698	0.05191	698	0.02838
697	0.02393	697	0.01778	697	0.03129	697	0.0522	697	0.02846
696	0.02399	696	0.0178	696	0.0313	696	0.0525	696	0.02854
695	0.02405	695	0.01783	695	0.03129	695	0.0528	695	0.02862
694	0.02414	694	0.01785	694	0.03128	694	0.05309	694	0.0287
693	0.02423	693	0.01787	693	0.03127	693	0.05338	693	0.02877
692	0.02407	692	0.01789	692	0.03127	692	0.05365	692	0.02884
691	0.02422	691	0.01792	691	0.03127	691	0.05393	691	0.02891
690	0.02416	690	0.01794	690	0.03127	690	0.05423	690	0.02898
689	0.02409	689	0.01796	689	0.03126	689	0.05453	689	0.02905
688	0.02416	688	0.01797	688	0.03126	688	0.05482	688	0.02911
687	0.02411	687	0.01799	687	0.03125	687	0.05511	687	0.02916
686	0.02412	686	0.01801	686	0.03124	686	0.0554	686	0.02922
685	0.02421	685	0.01802	685	0.03124	685	0.05571	685	0.02928
684	0.0241	684	0.01804	684	0.03124	684	0.05602	684	0.02933
683	0.02407	683	0.01805	683	0.03125	683	0.05635	683	0.02938
682	0.02416	682	0.01807	682	0.03124	682	0.05667	682	0.02943
681	0.0242	681	0.01808	681	0.03124	681	0.05698	681	0.02947
680	0.02413	680	0.01809	680	0.03124	680	0.0573	680	0.02952
679	0.02408	679	0.01811	679	0.03124	679	0.05762	679	0.02957
678	0.02399	678	0.01812	678	0.03123	678	0.05794	678	0.02962
677	0.02407	677	0.01813	677	0.03122	677	0.05827	677	0.02967
676	0.02411	676	0.01815	676	0.03122	676	0.05859	676	0.02973
675	0.02405	675	0.01817	675	0.03122	675	0.05894	675	0.02978
674	0.02396	674	0.01818	674	0.03121	674	0.05929	674	0.02983
673	0.02406	673	0.0182	673	0.0312	673	0.05965	673	0.02989
672	0.024	672	0.01821	672	0.0312	672	0.06002	672	0.02997
671	0.02393	671	0.01823	671	0.03119	671	0.06039	671	0.03003
670	0.02392	670	0.01824	670	0.0312	670	0.06076	670	0.0301
669	0.02398	669	0.01826	669	0.03119	669	0.06113	669	0.03017
668	0.02403	668	0.01827	668	0.03118	668	0.06149	668	0.03023
667	0.02394	667	0.01829	667	0.03117	667	0.06187	667	0.03029
666	0.02387	666	0.01831	666	0.03116	666	0.06226	666	0.03036
665	0.02393	665	0.01832	665	0.03115	665	0.06264	665	0.03044
664	0.02396	664	0.01834	664	0.03114	664	0.06304	664	0.03052
663	0.02389	663	0.01835	663	0.03113	663	0.06344	663	0.03059
662	0.02391	662	0.01836	662	0.03112	662	0.06387	662	0.03066
661	0.02405	661	0.01838	661	0.03111	661	0.06428	661	0.03074
660	0.02397	660	0.01839	660	0.0311	660	0.0647	660	0.03083
659	0.02394	659	0.01841	659	0.03109	659	0.06515	659	0.03092
658	0.02399	658	0.01843	658	0.03109	658	0.06561	658	0.03101
657	0.02392	657	0.01844	657	0.03108	657	0.06608	657	0.0311
656	0.02379	656	0.01846	656	0.03108	656	0.06654	656	0.03119
655	0.02383	655	0.01848	655	0.03107	655	0.06699	655	0.03127
654	0.02386	654	0.01849	654	0.03106	654	0.06744	654	0.03136
653	0.02372	653	0.0185	653	0.03106	653	0.0679	653	0.03145
652	0.02381	652	0.01852	652	0.03106	652	0.06838	652	0.03154
651	0.02384	651	0.01854	651	0.03107	651	0.0689	651	0.03162
650	0.02367	650	0.01855	650	0.03107	650	0.0694	650	0.0317
649	0.02368	649	0.01856	649	0.03107	649	0.06986	649	0.03178
648	0.0238	648	0.01857	648	0.03106	648	0.07033	648	0.03186
647	0.02373	647	0.01858	647	0.03107	647	0.0708	647	0.03195
646	0.02367	646	0.0186	646	0.03107	646	0.07128	646	0.03204
645	0.02378	645	0.01861	645	0.03108	645	0.07177	645	0.03212
644	0.02383	644	0.01862	644	0.03108	644	0.07229	644	0.0322
643	0.0238	643	0.01863	643	0.03109	643	0.07281	643	0.03228
642	0.02367	642	0.01864	642	0.03109	642	0.07326	642	0.03236
641	0.02373	641	0.01865	641	0.03109	641	0.07371	641	0.03245
640	0.02369	640	0.01867	640	0.03109	640	0.0742	640	0.03255
639	0.02358	639	0.01868	639	0.0311	639	0.0747	639	0.03264
638	0.02364	638	0.0187	638	0.0311	638	0.0752	638	0.03273
637	0.02359	637	0.01871	637	0.03111	637	0.07569	637	0.03282
636	0.02348	636	0.01873	636	0.03111	636	0.0762	636	0.03291
635	0.02355	635	0.01874	635	0.03112	635	0.07671	635	0.033
634	0.02359	634	0.01876	634	0.03114	634	0.07719	634	0.03309
633	0.02345	633	0.01878	633	0.03115	633	0.07766	633	0.03319
632	0.02347	632	0.01879	632	0.03115	632	0.07811	632	0.03328
631	0.02358	631	0.01881	631	0.03115	631	0.07858	631	0.03336
630	0.02357	630	0.01883	630	0.03115	630	0.07906	630	0.03346
629	0.02361	629	0.01885	629	0.03116	629	0.07951	629	0.03356
628	0.02357	628	0.01887	628	0.03117	628	0.07999	628	0.03365
627	0.02357	627	0.01889	627	0.03118	627	0.08052	627	0.03376
626	0.02365	626	0.0189	626	0.03118	626	0.08101	626	0.03388
625	0.0236	625	0.01892	625	0.03117	625	0.08148	625	0.03399
624	0.02344	624	0.01894	624	0.03115	624	0.08193	624	0.03408
623	0.02338	623	0.01896	623	0.03115	623	0.08241	623	0.03418
622	0.02345	622	0.01898	622	0.03116	622	0.08293	622	0.03427
621	0.02335	621	0.019	621	0.03118	621	0.08344	621	0.03437
620	0.02336	620	0.01902	620	0.0312	620	0.08397	620	0.03447
619	0.02339	619	0.01904	619	0.03121	619	0.08451	619	0.03457
618	0.02334	618	0.01906	618	0.0312	618	0.08505	618	0.03467
617	0.02327	617	0.01909	617	0.0312	617	0.08552	617	0.03477
616	0.02339	616	0.01912	616	0.03119	616	0.08594	616	0.03487
615	0.02344	615	0.01915	615	0.0312	615	0.08641	615	0.03496
614	0.0233	614	0.01918	614	0.0312	614	0.08693	614	0.03503
613	0.02327	613	0.01921	613	0.03121	613	0.08742	613	0.03511
612	0.02328	612	0.01923	612	0.03121	612	0.08788	612	0.03519
611	0.02318	611	0.01925	611	0.03122	611	0.08838	611	0.03527
610	0.0232	610	0.01928	610	0.03121	610	0.08884	610	0.03535
609	0.02316	609	0.01931	609	0.0312	609	0.0893	609	0.03543
608	0.02308	608	0.01934	608	0.0312	608	0.08978	608	0.03551
607	0.02306	607	0.01937	607	0.03121	607	0.09024	607	0.03558
606	0.02316	606	0.01941	606	0.03121	606	0.09067	606	0.03564
605	0.0233	605	0.01944	605	0.0312	605	0.09117	605	0.03572
604	0.02312	604	0.01947	604	0.0312	604	0.09168	604	0.03579
603	0.02296	603	0.0195	603	0.0312	603	0.09216	603	0.03585
602	0.02303	602	0.01954	602	0.0312	602	0.09263	602	0.03591
601	0.02309	601	0.01957	601	0.0312	601	0.09311	601	0.03597
600	0.02309	600	0.0196	600	0.0312	600	0.09359	600	0.03601
599	0.02297	599	0.01962	599	0.0312	599	0.09404	599	0.03604
598	0.02299	598	0.01966	598	0.0312	598	0.09446	598	0.03609
597	0.02283	597	0.01969	597	0.0312	597	0.09491	597	0.03613
596	0.02276	596	0.01972	596	0.03121	596	0.09536	596	0.03618
595	0.02284	595	0.01975	595	0.03121	595	0.09578	595	0.03623
594	0.02301	594	0.01979	594	0.03119	594	0.09618	594	0.03628
593	0.02292	593	0.01983	593	0.03117	593	0.09656	593	0.03632
592	0.02284	592	0.01986	592	0.03115	592	0.09696	592	0.03636
591	0.02297	591	0.0199	591	0.03113	591	0.09738	591	0.03641
590	0.02273	590	0.01993	590	0.03112	590	0.09779	590	0.03649
589	0.02264	589	0.01997	589	0.0311	589	0.09818	589	0.03655
588	0.02254	588	0.02001	588	0.03107	588	0.09856	588	0.0366
587	0.02254	587	0.02004	587	0.03105	587	0.09896	587	0.03666
586	0.02251	586	0.02007	586	0.03103	586	0.09934	586	0.03672
585	0.02241	585	0.02011	585	0.031	585	0.09973	585	0.03678
584	0.02249	584	0.02014	584	0.03099	584	0.10018	584	0.03684
583	0.02243	583	0.02017	583	0.03099	583	0.10064	583	0.0369
582	0.02229	582	0.02021	582	0.03097	582	0.10109	582	0.03698
581	0.0223	581	0.02025	581	0.03095	581	0.10149	581	0.03706
580	0.02237	580	0.02028	580	0.03092	580	0.10188	580	0.03715
579	0.02231	579	0.02032	579	0.03088	579	0.10226	579	0.03724
578	0.02227	578	0.02036	578	0.03085	578	0.10265	578	0.03735
577	0.02227	577	0.0204	577	0.03083	577	0.10302	577	0.03745
576	0.02217	576	0.02043	576	0.03081	576	0.10344	576	0.03755
575	0.0222	575	0.02045	575	0.03079	575	0.10392	575	0.03765
574	0.02206	574	0.02048	574	0.03076	574	0.10436	574	0.03777
573	0.02207	573	0.02051	573	0.03072	573	0.10476	573	0.0379
572	0.02209	572	0.02054	572	0.03069	572	0.10512	572	0.03804
571	0.02216	571	0.02057	571	0.03066	571	0.10555	571	0.03818
570	0.022	570	0.02061	570	0.03061	570	0.10594	570	0.03833
569	0.02198	569	0.02064	569	0.03059	569	0.10634	569	0.03848
568	0.02201	568	0.02068	568	0.03056	568	0.10677	568	0.03865
567	0.02213	567	0.02071	567	0.03052	567	0.10717	567	0.03881
566	0.02212	566	0.02074	566	0.03048	566	0.10757	566	0.03898
565	0.02184	565	0.02077	565	0.03045	565	0.10804	565	0.03915
564	0.02189	564	0.0208	564	0.03042	564	0.10848	564	0.03931
563	0.022	563	0.02083	563	0.0304	563	0.10885	563	0.03947
562	0.02199	562	0.02086	562	0.03037	562	0.10921	562	0.03963
561	0.02193	561	0.02089	561	0.03034	561	0.10958	561	0.0398
560	0.02198	560	0.02091	560	0.03032	560	0.10996	560	0.03997
559	0.02197	559	0.02095	559	0.0303	559	0.11039	559	0.04015
558	0.02194	558	0.02098	558	0.03029	558	0.11079	558	0.04033
557	0.02188	557	0.02101	557	0.03027	557	0.11119	557	0.0405
556	0.02193	556	0.02105	556	0.03025	556	0.11153	556	0.04067
555	0.02204	555	0.02108	555	0.03023	555	0.11188	555	0.04084
554	0.02201	554	0.02112	554	0.03021	554	0.11221	554	0.04101
553	0.0219	553	0.02115	553	0.0302	553	0.11253	553	0.04117
552	0.02189	552	0.02118	552	0.03018	552	0.11283	552	0.04133
551	0.0219	551	0.02122	551	0.03017	551	0.11314	551	0.0415
550	0.02193	550	0.02126	550	0.03017	550	0.11344	550	0.04166
549	0.02187	549	0.0213	549	0.03017	549	0.11372	549	0.04181
548	0.02173	548	0.02133	548	0.03016	548	0.11399	548	0.04196
547	0.02171	547	0.02137	547	0.03017	547	0.11432	547	0.04212
546	0.02175	546	0.0214	546	0.03017	546	0.11466	546	0.04228
545	0.02175	545	0.02144	545	0.03017	545	0.11498	545	0.04243
544	0.0217	544	0.02148	544	0.03018	544	0.11531	544	0.04256
543	0.02172	543	0.02152	543	0.03019	543	0.11558	543	0.04271
542	0.02164	542	0.02156	542	0.0302	542	0.11584	542	0.04285
541	0.02159	541	0.0216	541	0.03022	541	0.11608	541	0.04299
540	0.02161	540	0.02164	540	0.03022	540	0.11632	540	0.04313
539	0.02156	539	0.02168	539	0.03024	539	0.11655	539	0.04327
538	0.02149	538	0.02173	538	0.03026	538	0.11681	538	0.04341
537	0.02142	537	0.02177	537	0.03028	537	0.11706	537	0.04353
536	0.02144	536	0.02181	536	0.0303	536	0.11727	536	0.04367
535	0.02147	535	0.02186	535	0.03032	535	0.11747	535	0.04381
534	0.02144	534	0.02191	534	0.03035	534	0.11763	534	0.04395
533	0.02142	533	0.02196	533	0.03038	533	0.11779	533	0.04407
532	0.02142	532	0.022	532	0.03041	532	0.11795	532	0.0442
531	0.02136	531	0.02206	531	0.03044	531	0.11814	531	0.04432
530	0.02145	530	0.02211	530	0.03048	530	0.11829	530	0.04445
529	0.02136	529	0.02217	529	0.03053	529	0.11846	529	0.04458
528	0.0213	528	0.02222	528	0.03057	528	0.11862	528	0.04471
527	0.02132	527	0.02228	527	0.03062	527	0.11874	527	0.04483
526	0.02123	526	0.02234	526	0.03067	526	0.11889	526	0.04495
525	0.02126	525	0.0224	525	0.03073	525	0.11906	525	0.04507
524	0.02122	524	0.02247	524	0.03079	524	0.1192	524	0.04519
523	0.0212	523	0.02253	523	0.03085	523	0.1193	523	0.0453
522	0.0211	522	0.02261	522	0.03093	522	0.11943	522	0.04542
521	0.02108	521	0.02267	521	0.031	521	0.11958	521	0.04554
520	0.02104	520	0.02274	520	0.03108	520	0.11972	520	0.04566
519	0.02105	519	0.0228	519	0.03116	519	0.11987	519	0.04579
518	0.02105	518	0.02287	518	0.03124	518	0.11996	518	0.04591
517	0.02099	517	0.02294	517	0.03131	517	0.12011	517	0.04602
516	0.02092	516	0.02301	516	0.03139	516	0.12025	516	0.04614
515	0.0209	515	0.02308	515	0.03146	515	0.12043	515	0.04627
514	0.02089	514	0.02315	514	0.03152	514	0.12056	514	0.0464
513	0.02086	513	0.02322	513	0.03159	513	0.12066	513	0.04652
512	0.02088	512	0.02329	512	0.03165	512	0.12078	512	0.04667
511	0.02079	511	0.02336	511	0.03172	511	0.12097	511	0.04683
510	0.02081	510	0.02342	510	0.03177	510	0.12111	510	0.047
509	0.02075	509	0.02349	509	0.03181	509	0.12128	509	0.04716
508	0.02068	508	0.02355	508	0.03185	508	0.12144	508	0.04734
507	0.02068	507	0.0236	507	0.03188	507	0.12162	507	0.04752
506	0.02067	506	0.02366	506	0.0319	506	0.12174	506	0.04772
505	0.02062	505	0.02372	505	0.03191	505	0.12189	505	0.04793
504	0.02063	504	0.02377	504	0.03193	504	0.12205	504	0.04814
503	0.02066	503	0.02383	503	0.03192	503	0.1222	503	0.04838
502	0.02058	502	0.02388	502	0.03191	502	0.12238	502	0.04862
501	0.02059	501	0.02393	501	0.0319	501	0.12253	501	0.04887
500	0.02055	500	0.02397	500	0.03188	500	0.12267	500	0.04913
499	0.02044	499	0.02401	499	0.03186	499	0.12286	499	0.04941
498	0.02045	498	0.02405	498	0.03184	498	0.12307	498	0.04969
497	0.02039	497	0.02409	497	0.0318	497	0.12326	497	0.04999
496	0.02048	496	0.02413	496	0.03176	496	0.12346	496	0.05029
495	0.02043	495	0.02417	495	0.03172	495	0.12364	495	0.0506
494	0.02036	494	0.02421	494	0.03167	494	0.12377	494	0.05092
493	0.02027	493	0.02424	493	0.03161	493	0.12391	493	0.05123
492	0.02025	492	0.02428	492	0.03157	492	0.12405	492	0.05155
491	0.0202	491	0.02433	491	0.03151	491	0.12421	491	0.05188
490	0.0202	490	0.02437	490	0.03146	490	0.12438	490	0.0522
489	0.02018	489	0.02441	489	0.03142	489	0.12455	489	0.05253
488	0.02021	488	0.02446	488	0.03139	488	0.12468	488	0.05287
487	0.02015	487	0.02451	487	0.03135	487	0.1248	487	0.0532
486	0.02009	486	0.02455	486	0.03132	486	0.12493	486	0.05351
485	0.02009	485	0.0246	485	0.0313	485	0.125	485	0.05382
484	0.02007	484	0.02466	484	0.03129	484	0.12509	484	0.05414
483	0.02002	483	0.02472	483	0.03128	483	0.1252	483	0.05446
482	0.02001	482	0.02479	482	0.03128	482	0.12533	482	0.05477
481	0.01995	481	0.02485	481	0.03127	481	0.1255	481	0.05507
480	0.01988	480	0.02492	480	0.03128	480	0.12566	480	0.05538
479	0.0199	479	0.02499	479	0.03129	479	0.12579	479	0.05568
478	0.01978	478	0.02507	478	0.03131	478	0.12595	478	0.05596
477	0.01981	477	0.02515	477	0.03133	477	0.12611	477	0.05626
476	0.01976	476	0.02524	476	0.03135	476	0.12622	476	0.05655
475	0.01966	475	0.02533	475	0.03137	475	0.12639	475	0.05685
474	0.01959	474	0.02543	474	0.0314	474	0.12653	474	0.05714
473	0.01959	473	0.02553	473	0.03142	473	0.1267	473	0.05745
472	0.01958	472	0.02563	472	0.03145	472	0.12687	472	0.05777
471	0.01952	471	0.02573	471	0.03147	471	0.12706	471	0.0581
470	0.01941	470	0.02583	470	0.03149	470	0.12722	470	0.05842
469	0.01952	469	0.02594	469	0.03151	469	0.1274	469	0.05876
468	0.01939	468	0.02605	468	0.03153	468	0.1276	468	0.05912
467	0.01933	467	0.02616	467	0.03155	467	0.1278	467	0.05949
466	0.01935	466	0.02628	466	0.03157	466	0.128	466	0.05988
465	0.01931	465	0.0264	465	0.03159	465	0.1283	465	0.06031
464	0.01926	464	0.02651	464	0.0316	464	0.12862	464	0.06073
463	0.01923	463	0.02663	463	0.03161	463	0.12894	463	0.06119
462	0.01917	462	0.02675	462	0.03162	462	0.12925	462	0.0617
461	0.01913	461	0.02688	461	0.03162	461	0.12953	461	0.06221
460	0.01909	460	0.027	460	0.03162	460	0.12993	460	0.06274
459	0.01904	459	0.02714	459	0.03161	459	0.13036	459	0.06332
458	0.01908	458	0.02727	458	0.0316	458	0.13078	458	0.06392
457	0.01898	457	0.0274	457	0.03158	457	0.13124	457	0.06456
456	0.01891	456	0.02753	456	0.03157	456	0.1317	456	0.06524
455	0.01881	455	0.02767	455	0.03155	455	0.1322	455	0.06595
454	0.01879	454	0.02781	454	0.03153	454	0.13275	454	0.0667
453	0.01882	453	0.02795	453	0.03151	453	0.13333	453	0.06748
452	0.0188	452	0.0281	452	0.03148	452	0.13396	452	0.0683
451	0.01866	451	0.02825	451	0.03145	451	0.13463	451	0.06916
450	0.01865	450	0.0284	450	0.03143	450	0.13531	450	0.07007
449	0.01863	449	0.02856	449	0.0314	449	0.13599	449	0.07104
448	0.01859	448	0.02872	448	0.03138	448	0.1367	448	0.07205
447	0.01856	447	0.02888	447	0.03135	447	0.13748	447	0.07308
446	0.01853	446	0.02905	446	0.03133	446	0.13833	446	0.07413
445	0.01839	445	0.02924	445	0.0313	445	0.13926	445	0.07524
444	0.01848	444	0.02942	444	0.03128	444	0.14024	444	0.07638
443	0.01841	443	0.0296	443	0.03125	443	0.14123	443	0.07756
442	0.01823	442	0.02979	442	0.03123	442	0.14227	442	0.07876
441	0.01829	441	0.02998	441	0.0312	441	0.1433	441	0.07997
440	0.01818	440	0.03018	440	0.03118	440	0.14437	440	0.08123
439	0.0182	439	0.03039	439	0.03116	439	0.14548	439	0.08255
438	0.01817	438	0.03059	438	0.03113	438	0.14665	438	0.08387
437	0.01801	437	0.03079	437	0.03111	437	0.14785	437	0.0852
436	0.018	436	0.031	436	0.03109	436	0.14905	436	0.08653
435	0.01799	435	0.03121	435	0.03106	435	0.15034	435	0.08789
434	0.01792	434	0.03142	434	0.03103	434	0.15158	434	0.08928
433	0.0179	433	0.03163	433	0.031	433	0.15282	433	0.09066
432	0.01787	432	0.03185	432	0.03097	432	0.15407	432	0.09204
431	0.01779	431	0.03206	431	0.03094	431	0.15535	431	0.09343
430	0.01771	430	0.03229	430	0.0309	430	0.15665	430	0.09483
429	0.01768	429	0.03251	429	0.03087	429	0.15793	429	0.09624
428	0.01759	428	0.03272	428	0.03084	428	0.15925	428	0.09764
427	0.01758	427	0.03293	427	0.03081	427	0.16059	427	0.09905
426	0.01753	426	0.03314	426	0.03077	426	0.1619	426	0.10043
425	0.01739	425	0.03335	425	0.03074	425	0.16316	425	0.10183
424	0.01735	424	0.03356	424	0.0307	424	0.16448	424	0.10315
423	0.01725	423	0.03377	423	0.03066	423	0.16573	423	0.10447
422	0.0172	422	0.03398	422	0.03061	422	0.16692	422	0.10577
421	0.01722	421	0.03418	421	0.03057	421	0.16813	421	0.10705
420	0.01717	420	0.03438	420	0.03053	420	0.16942	420	0.10828
419	0.01706	419	0.03456	419	0.03048	419	0.17059	419	0.10954
418	0.01705	418	0.03474	418	0.03044	418	0.17177	418	0.11077
417	0.01702	417	0.03493	417	0.0304	417	0.17293	417	0.11193
416	0.017	416	0.03512	416	0.03036	416	0.17403	416	0.11305
415	0.01692	415	0.0353	415	0.0303	415	0.17506	415	0.11414
414	0.0168	414	0.03546	414	0.03025	414	0.1761	414	0.11519
413	0.01677	413	0.03562	413	0.03019	413	0.17708	413	0.11624
412	0.01675	412	0.03577	412	0.03013	412	0.1781	412	0.11729
411	0.0167	411	0.03592	411	0.03007	411	0.17907	411	0.1183
410	0.01656	410	0.03606	410	0.03001	410	0.18005	410	0.1193
409	0.01648	409	0.03618	409	0.02995	409	0.18093	409	0.12027
408	0.01635	408	0.03631	408	0.0299	408	0.18183	408	0.12117
407	0.01639	407	0.03641	407	0.02984	407	0.18277	407	0.12203
406	0.01639	406	0.03651	406	0.02978	406	0.18372	406	0.12287
405	0.01624	405	0.03659	405	0.02971	405	0.18455	405	0.12378
404	0.01615	404	0.03667	404	0.02965	404	0.18525	404	0.12461
403	0.01611	403	0.03675	403	0.02958	403	0.186	403	0.12546
402	0.01605	402	0.03682	402	0.02952	402	0.1868	402	0.12627
401	0.01597	401	0.03691	401	0.02944	401	0.18762	401	0.12707
400	0.01586	400	0.03702	400	0.02937	400	0.18843	400	0.1279
399	0.01579	399	0.03716	399	0.02929	399	0.1891	399	0.12873
398	0.01578	398	0.03733	398	0.02922	398	0.18984	398	0.12969
397	0.01571	397	0.03755	397	0.02916	397	0.19069	397	0.1308
396	0.01556	396	0.03778	396	0.0291	396	0.19145	396	0.13161
395	0.01549	395	0.03797	395	0.02907	395	0.19197	395	0.13284
394	0.0155	394	0.03816	394	0.029	394	0.19259	394	0.13387
393	0.0154	393	0.03833	393	0.02892	393	0.19327	393	0.1352
392	0.01529	392	0.03851	392	0.02886	392	0.19378	392	0.13661
391	0.01523	391	0.03871	391	0.02881	391	0.19478	391	0.13792
390	0.01508	390	0.03892	390	0.02875	390	0.19561	390	0.13927
389	0.01511	389	0.03908	389	0.0287	389	0.19653	389	0.14069
388	0.015	388	0.03926	388	0.02866	388	0.19735	388	0.14212
387	0.01484	387	0.03944	387	0.02865	387	0.19798	387	0.14341
386	0.01478	386	0.03958	386	0.02861	386	0.19817	386	0.1447
385	0.01475	385	0.0397	385	0.02863	385	0.19841	385	0.14603
384	0.01461	384	0.03985	384	0.02869	384	0.19911	384	0.14716
383	0.01449	383	0.03995	383	0.02878	383	0.19955	383	0.1481
382	0.01449	382	0.04004	382	0.0289	382	0.20018	382	0.14934
381	0.01431	381	0.04014	381	0.02913	381	0.20102	381	0.15054
380	0.0143	380	0.04018	380	0.02939	380	0.20155	380	0.15148
379	0.01428	379	0.04018	379	0.0297	379	0.20164	379	0.15252
378	0.01416	378	0.0402	378	0.03011	378	0.20196	378	0.15343
377	0.01399	377	0.04019	377	0.03055	377	0.20242	377	0.15425
376	0.01399	376	0.04018	376	0.03108	376	0.20248	376	0.155
375	0.01391	375	0.04014	375	0.03167	375	0.20256	375	0.15587
374	0.01407	374	0.04007	374	0.03235	374	0.20274	374	0.1569
373	0.01389	373	0.03998	373	0.03318	373	0.20275	373	0.15766
372	0.01352	372	0.03984	372	0.03413	372	0.20281	372	0.15829
371	0.01351	371	0.0397	371	0.03526	371	0.20278	371	0.15892
370	0.01347	370	0.03955	370	0.0365	370	0.20291	370	0.1596
369	0.01341	369	0.03938	369	0.0378	369	0.20255	369	0.16013
368	0.01344	368	0.03922	368	0.03918	368	0.20229	368	0.16054
367	0.01319	367	0.03901	367	0.04068	367	0.20202	367	0.16091
366	0.01322	366	0.0388	366	0.04235	366	0.20179	366	0.16128
365	0.01324	365	0.03858	365	0.04426	365	0.20141	365	0.16192
364	0.01292	364	0.03836	364	0.04631	364	0.20097	364	0.16245
363	0.01301	363	0.03816	363	0.0487	363	0.20078	363	0.16298
362	0.01279	362	0.03798	362	0.05131	362	0.20043	362	0.1636
361	0.01271	361	0.03781	361	0.054	361	0.19988	361	0.16417
360	0.01274	360	0.03765	360	0.05685	360	0.19943	360	0.16478
359	0.01275	359	0.03749	359	0.0598	359	0.19884	359	0.16553
358	0.01247	358	0.03736	358	0.06297	358	0.19819	358	0.16608
357	0.01253	357	0.03719	357	0.06613	357	0.19761	357	0.16644
356	0.01255	356	0.03698	356	0.06942	356	0.19697	356	0.16646
355	0.0123	355	0.03676	355	0.07291	355	0.19613	355	0.16708
354	0.01231	354	0.03655	354	0.07634	354	0.19552	354	0.16725
353	0.01238	353	0.03637	353	0.07984	353	0.19527	353	0.1676
352	0.01241	352	0.03621	352	0.08326	352	0.19498	352	0.16767
351	0.01208	351	0.03604	351	0.08658	351	0.1949	351	0.16771
350	0.01213	350	0.03585	350	0.08989	350	0.19435	350	0.16805
349	0.01215	349	0.03565	349	0.0931	349	0.19396	349	0.16824
348	0.01189	348	0.03551	348	0.09611	348	0.19313	348	0.16822
347	0.0118	347	0.03534	347	0.09897	347	0.1923	347	0.16812
346	0.01172	346	0.03513	346	0.10166	346	0.1917	346	0.16796
345	0.01183	345	0.03495	345	0.10429	345	0.19163	345	0.16755
344	0.01165	344	0.03481	344	0.1067	344	0.19171	344	0.16703
343	0.01142	343	0.03462	343	0.109	343	0.1915	343	0.16675
342	0.01153	342	0.03447	342	0.11103	342	0.19141	342	0.16667
341	0.01154	341	0.03431	341	0.11283	341	0.19097	341	0.16631
340	0.01151	340	0.0341	340	0.11435	340	0.18997	340	0.16595
339	0.01135	339	0.03394	339	0.1156	339	0.18899	339	0.16568
338	0.01121	338	0.03381	338	0.1167	338	0.18895	338	0.16506
337	0.01113	337	0.03363	337	0.11759	337	0.18895	337	0.16432
336	0.0112	336	0.03347	336	0.11823	336	0.18835	336	0.16351
335	0.01111	335	0.03328	335	0.11865	335	0.18802	335	0.16284
334	0.01104	334	0.0331	334	0.11882	334	0.18744	334	0.16207
333	0.01095	333	0.03291	333	0.11872	333	0.18655	333	0.16096
332	0.01087	332	0.03274	332	0.11838	332	0.18547	332	0.16022
331	0.01081	331	0.03259	331	0.11777	331	0.1842	331	0.15961
330	0.01071	330	0.03244	330	0.11688	330	0.18287	330	0.15874
329	0.01074	329	0.03226	329	0.11576	329	0.18112	329	0.15787
328	0.01059	328	0.03207	328	0.11453	328	0.17966	328	0.15719
327	0.01047	327	0.03185	327	0.1133	327	0.17803	327	0.1565
326	0.0104	326	0.03161	326	0.11202	326	0.17628	326	0.15583
325	0.0104	325	0.03138	325	0.11071	325	0.17426	325	0.15512
324	0.01029	324	0.03115	324	0.10932	324	0.17212	324	0.15417
323	0.01018	323	0.0309	323	0.10794	323	0.16997	323	0.15314
322	0.01007	322	0.03063	322	0.10639	322	0.16753	322	0.15207
321	0.01009	321	0.03035	321	0.10478	321	0.16501	321	0.15083
320	0.01003	320	0.03008	320	0.10324	320	0.16251	320	0.14948
319	0.00979	319	0.02981	319	0.10172	319	0.15981	319	0.1481
318	0.01	318	0.02953	318	0.10034	318	0.15717	318	0.14645
317	0.0104	317	0.02924	317	0.0989	317	0.15472	317	0.14487
316	0.01029	316	0.02895	316	0.09763	316	0.15217	316	0.14343
315	0.01038	315	0.02865	315	0.09637	315	0.14952	315	0.14219
314	0.01063	314	0.02835	314	0.09508	314	0.14718	314	0.14079
313	0.01071	313	0.02805	313	0.09389	313	0.14507	313	0.13946
312	0.01083	312	0.02774	312	0.09268	312	0.14264	312	0.13815
311	0.01123	311	0.02743	311	0.09157	311	0.14022	311	0.13694
310	0.01172	310	0.02712	310	0.09053	310	0.13793	310	0.13569
309	0.01252	309	0.02683	309	0.0895	309	0.13572	309	0.13423
308	0.01365	308	0.02655	308	0.08859	308	0.13355	308	0.13286
307	0.01517	307	0.02624	307	0.08786	307	0.13177	307	0.1315
306	0.01702	306	0.02594	306	0.08719	306	0.13016	306	0.13017
305	0.01915	305	0.02567	305	0.08664	305	0.12859	305	0.12888
304	0.02193	304	0.02537	304	0.08609	304	0.12705	304	0.12775
303	0.025	303	0.02508	303	0.08559	303	0.12551	303	0.12666
302	0.02835	302	0.0248	302	0.08512	302	0.12397	302	0.12546
301	0.03225	301	0.02451	301	0.08478	301	0.12253	301	0.12429
300	0.0363	300	0.02423	300	0.0845	300	0.12134	300	0.12307
299	0.0398	299	0.02398	299	0.0843	299	0.12056	299	0.12176
298	0.04322	298	0.02373	298	0.08414	298	0.12012	298	0.12046
297	0.04639	297	0.02351	297	0.08394	297	0.11925	297	0.11929
296	0.04856	296	0.02333	296	0.08372	296	0.11806	296	0.1183
295	0.04948	295	0.02317	295	0.08349	295	0.11703	295	0.11755
294	0.04952	294	0.02303	294	0.08313	294	0.11587	294	0.11692
293	0.05021	293	0.02291	293	0.0828	293	0.1148	293	0.11637
292	0.05174	292	0.02282	292	0.08246	292	0.11386	292	0.11603
291	0.05252	291	0.02272	291	0.08202	291	0.11311	291	0.11559
290	0.05329	290	0.02263	290	0.08159	290	0.1124	290	0.11509
289	0.05445	289	0.02254	289	0.08114	289	0.11168	289	0.11481
288	0.05483	288	0.02245	288	0.08071	288	0.11101	288	0.1144
287	0.05454	287	0.02238	287	0.0803	287	0.11035	287	0.11388
286	0.05348	286	0.02232	286	0.07989	286	0.10968	286	0.11339
285	0.05198	285	0.02228	285	0.07946	285	0.10901	285	0.11296
284	0.04989	284	0.02223	284	0.079	284	0.10839	284	0.11261
283	0.04781	283	0.02218	283	0.07854	283	0.1078	283	0.11219
282	0.04653	282	0.02213	282	0.07811	282	0.10723	282	0.11174
281	0.04541	281	0.02208	281	0.07771	281	0.10663	281	0.1113
280	0.04487	280	0.02203	280	0.07728	280	0.10606	280	0.11087
279	0.04397	279	0.02196	279	0.07687	279	0.10563	279	0.11049
278	0.04268	278	0.02188	278	0.07647	278	0.10514	278	0.10999
277	0.04147	277	0.0218	277	0.07602	277	0.10458	277	0.10949
276	0.04042	276	0.0217	276	0.07558	276	0.10396	276	0.10901
275	0.03911	275	0.02158	275	0.07515	275	0.10333	275	0.10837
274	0.03783	274	0.02145	274	0.07476	274	0.10273	274	0.10769
273	0.037	273	0.02131	273	0.07436	273	0.10208	273	0.10688
272	0.03618	272	0.02114	272	0.07391	272	0.10137	272	0.10603
271	0.03521	271	0.02096	271	0.07348	271	0.10063	271	0.10526
270	0.03505	270	0.02077	270	0.07309	270	0.09989	270	0.10438
269	0.03548	269	0.02058	269	0.0726	269	0.09895	269	0.10351
268	0.03613	268	0.02039	268	0.0721	268	0.09798	268	0.1026
267	0.03723	267	0.02019	267	0.07159	267	0.09696	267	0.10166
266	0.03828	266	0.01997	266	0.07107	266	0.0959	266	0.10068
265	0.04027	265	0.01975	265	0.07054	265	0.09481	265	0.09966
264	0.04285	264	0.01951	264	0.07001	264	0.09367	264	0.0986
263	0.04596	263	0.01927	263	0.06946	263	0.09249	263	0.09751
262	0.05017	262	0.01901	262	0.06891	262	0.09126	262	0.09638
261	0.05462	261	0.01875	261	0.06835	261	0.09	261	0.09522
260	0.05977	260	0.01847	260	0.06778	260	0.0887	260	0.09401
259	0.06632	259	0.01819	259	0.0672	259	0.08736	259	0.09277
258	0.07336	258	0.0179	258	0.06662	258	0.08597	258	0.09149
257	0.07924	257	0.01759	257	0.06602	257	0.08454	257	0.09018
256	0.08524	256	0.01728	256	0.06542	256	0.08308	256	0.08883
255	0.09246	255	0.01695	255	0.0648	255	0.08157	255	0.08744
254	0.0984	254	0.01662	254	0.06418	254	0.08002	254	0.08601
253	0.10112	253	0.01627	253	0.06355	253	0.07843	253	0.08455
252	0.10335	252	0.01592	252	0.06291	252	0.0768	252	0.08304
251	0.10432	251	0.01555	251	0.06227	251	0.07513	251	0.08151
250	0.10712	250	0.01518	250	0.06161	250	0.07342	250	0.07993

## Sheet: Fig. 2e
Wavelength	Intensity of MOF-808-PBA	Wavelength	Intensity of MOF-808-PBA-MV
410	847977	410	109478
411	935196	411	110790
412	1038330	412	117214
413	1142320	413	117558
414	1262530	414	126287
415	1389660	415	130498
416	1557420	416	135790
417	1712890	417	144546
418	1906870	418	153074
419	2098450	419	157434
420	2309300	420	157314
421	2531510	421	160231
422	2733390	422	162810
423	3007020	423	166270
424	3268980	424	167572
425	3572770	425	175311
426	3859790	426	180218
427	4218840	427	188483
428	4522890	428	196890
429	4903550	429	203953
430	5270970	430	207045
431	5654250	431	217272
432	6036550	432	225031
433	6414350	433	232754
434	6816600	434	241498
435	7250710	435	252079
436	7665570	436	260374
437	8125130	437	268373
438	8501790	438	278165
439	8959670	439	291605
440	9367960	440	299362
441	9769860	441	311621
442	10227900	442	324495
443	10592300	443	336208
444	11003400	444	352913
445	11393800	445	359049
446	11775800	446	365302
447	12129800	447	384018
448	12483500	448	394925
449	12822300	449	402827
450	13132800	450	412578
451	13467300	451	425570
452	13793900	452	435455
453	14065000	453	443321
454	14358200	454	451056
455	14648700	455	461762
456	14877200	456	473220
457	15160400	457	472268
458	15343300	458	482392
459	15621500	459	485307
460	15807000	460	489852
461	16082800	461	504109
462	16355700	462	511589
463	16594300	463	515489
464	16843800	464	523129
465	17056500	465	530144
466	17326100	466	538739
467	17542800	467	545558
468	17729100	468	547652
469	17930800	469	546205
470	18078800	470	553457
471	18256400	471	557842
472	18396300	472	559575
473	18496200	473	566395
474	18638500	474	562994
475	18770500	475	569070
476	18878200	476	567880
477	18920300	477	565035
478	18947600	478	567772
479	19041700	479	567249
480	19090000	480	563817
481	19106000	481	562430
482	19094500	482	554475
483	19110200	483	558350
484	19102600	484	554584
485	19059300	485	547291
486	18995600	486	545740
487	18992400	487	545926
488	18913100	488	541856
489	18813500	489	529153
490	18808000	490	529630
491	18650500	491	525430
492	18588600	492	512990
493	18440400	493	507553
494	18304100	494	502714
495	18180800	495	502951
496	18140500	496	495985
497	17944700	497	483084
498	17802900	498	488480
499	17732600	499	479276
500	17590300	500	465137
501	17419500	501	467601
502	17260200	502	457569
503	17093300	503	455492
504	16912900	504	448457
505	16773800	505	436636
506	16549300	506	429282
507	16394400	507	428405
508	16218800	508	417204
509	16042200	509	414544
510	15855100	510	407883
511	15686700	511	400782
512	15554600	512	401315
513	15354100	513	398059
514	15225100	514	393297
515	15034600	515	384324
516	14870700	516	379521
517	14661100	517	379644
518	14535500	518	370058
519	14263100	519	361522
520	14124400	520	354773
521	13952100	521	350622
522	13757400	522	350035
523	13591300	523	336732
524	13376600	524	330775
525	13183300	525	329744
526	13027800	526	323663
527	12837200	527	320122
528	12662900	528	320453
529	12467200	529	310596
530	12244300	530	309410
531	12060000	531	303563
532	11923200	532	301787
533	11721200	533	294063
534	11531200	534	291745
535	11359300	535	285221
536	11152600	536	281516
537	11009400	537	280545
538	10818500	538	273036
539	10619700	539	267410
540	10447500	540	268693
541	10281600	541	264175
542	10079600	542	256418
543	9904450	543	255843
544	9737920	544	259972
545	9546340	545	247327
546	9391440	546	245774
547	9238430	547	248605
548	9059410	548	242312
549	8854420	549	235339
550	8724880	550	233473
551	8583200	551	227748
552	8400810	552	228480
553	8242190	553	226825
554	8066850	554	221993
555	7922270	555	219707
556	7803610	556	217109
557	7651080	557	217032
558	7513510	558	210739
559	7341710	559	213387
560	7221780	560	210019
561	7062510	561	205982
562	6974880	562	205467
563	6845530	563	201248
564	6688780	564	195297
565	6564420	565	197618
566	6444870	566	193756
567	6300640	567	190297
568	6217010	568	191130
569	6089640	569	192091
570	6005510	570	185110
571	5894540	571	184618
572	5778200	572	180724
573	5709180	573	181987
574	5588990	574	179310
575	5498860	575	178613
576	5405870	576	182406
577	5312290	577	176969
578	5195840	578	175965
579	5133900	579	174069
580	5036840	580	173977
581	4977420	581	174964
582	4859340	582	175025
583	4777110	583	170432
584	4722110	584	168706
585	4616360	585	171564
586	4535940	586	170023
587	4476320	587	166098
588	4418980	588	169334
589	4334170	589	165066
590	4276240	590	162614
591	4177810	591	158749
592	4120530	592	163933
593	4052770	593	164275
594	3966060	594	158312
595	3983120	595	159216
596	3881880	596	163473
597	3804970	597	162626
598	3772220	598	156095
599	3713040	599	155484
600	3666530	600	161780
601	3612890	601	160760
602	3522080	602	158497
603	3499910	603	155268
604	3459230	604	159140
605	3410190	605	156094
606	3371690	606	157359
607	3295570	607	157428
608	3263390	608	157241
609	3227650	609	155159
610	3185410	610	152457
611	3131450	611	159165
612	3103150	612	152234
613	3069380	613	156963
614	3014560	614	156835
615	2992770	615	153330
616	2937900	616	160047
617	2930240	617	164284
618	2906380	618	164874
619	2863450	619	171702
620	2823050	620	162348
621	2801850	621	170189
622	2775290	622	164580
623	2731500	623	166004
624	2727500	624	165969
625	2683260	625	163565
626	2635900	626	157807
627	2614690	627	158799
628	2615670	628	159695
629	2577860	629	159201
630	2541570	630	152647
631	2525790	631	159046
632	2503480	632	158242
633	2482940	633	157533
634	2467800	634	162233
635	2426330	635	159963
636	2425720	636	163286
637	2374520	637	158491
638	2363590	638	163586
639	2352810	639	166599
640	2349310	640	159932
641	2316090	641	162970
642	2302620	642	166741
643	2273610	643	154775
644	2264250	644	159670
645	2225460	645	168493
646	2205470	646	167195
647	2198820	647	170591
648	2168390	648	175297
649	2155510	649	170277
650	2151340	650	171197
651	2133200	651	175130
652	2118600	652	172798
653	2115690	653	179643
654	2116490	654	173498
655	2087250	655	183592
656	2040440	656	173080
657	2046480	657	179886
658	2014230	658	188184
659	1985880	659	186109
660	1983690	660	181723
661	1983980	661	181892
662	1968690	662	188310
663	1945000	663	189049
664	1920750	664	190342
665	1910980	665	191018
666	1927140	666	187208
667	1881720	667	193966
668	1879820	668	191058
669	1894340	669	198919
670	1854690	670	202744
671	1856410	671	194219
672	1836550	672	197865
673	1840340	673	211234
674	1818720	674	202764
675	1822560	675	209713
676	1807690	676	208687
677	1799200	677	210709
678	1780380	678	204424
679	1789680	679	214568
680	1767490	680	220295
681	1755860	681	226215
682	1758840	682	216709
683	1745180	683	227220
684	1755210	684	225072
685	1711570	685	232969
686	1724890	686	236607
687	1728800	687	242103
688	1735110	688	245135
689	1748090	689	243005
690	1732070	690	244874
691	1739180	691	256757
692	1694880	692	265875
693	1711870	693	259551
694	1695030	694	257676
695	1701990	695	268369
696	1687100	696	267012
697	1694830	697	268194
698	1697680	698	274249
699	1715900	699	282817
700	1689730	700	286328
701	1702920	701	292673
702	1677450	702	302848
703	1679390	703	302159
704	1708060	704	304520
705	1680050	705	316731
706	1691060	706	320138
707	1676780	707	339657
708	1694570	708	345799
709	1683540	709	356856
710	1717570	710	358557

## Sheet: Fig. 2f
	MOF-808-PBA			MOF-808-PBA-MV
Chan	Decay	Fit	Chan	Decay	Fit	Prompt
0.10406	0	0	-24.0156	0	0	0
0.20812	0	0	-23.9896	0	0	0
0.31217	0	0	-23.9636	0	0	0
0.41623	0	0	-23.9376	0	0	0
0.52029	0	0	-23.9116	0	0	0
0.62435	0	0	-23.8856	0	0	0
0.72841	0	0	-23.8596	0	0	0
0.83247	0	0	-23.8336	0	0	0
0.93652	0	0	-23.8077	0	0	0
1.04058	0	0	-23.7817	0	0	0
1.14464	0	0	-23.7557	0	0	0
1.2487	0	0	-23.7297	0	0	0
1.35276	0	0	-23.7037	0	0	0
1.45682	0	0	-23.6777	0	0	0
1.56087	0	0	-23.6517	0	0	0
1.66493	0	0	-23.6257	0	0	0
1.76899	0	0	-23.5997	0	0	0
1.87305	0	0	-23.5737	0	0	0
1.97711	0	0	-23.5478	0	0	0
2.08117	0	0	-23.5218	0	0	0
2.18522	0	0	-23.4958	0	0	0
2.28928	0	0	-23.4698	0	0	0
2.39334	0	0	-23.4438	0	0	0
2.4974	0	0	-23.4178	0	0	0
2.60146	0	0	-23.3918	0	0	0
2.70552	0	0	-23.3658	0	0	0
2.80957	0	0	-23.3398	0	0	0
2.91363	0	0	-23.3138	0	0	0
3.01769	0	0	-23.2878	0	0	0
3.12175	0	0	-23.2618	0	0	0
3.22581	0	0	-23.2359	0	0	0
3.32986	0	0	-23.2099	0	0	0
3.43392	0	0	-23.1839	0	0	0
3.53798	0	0	-23.1579	0	0	0
3.64204	0	0	-23.1319	0	0	0
3.7461	0	0	-23.1059	0	0	0
3.85016	0	0	-23.0799	0	0	0
3.95421	0	0	-23.0539	0	0	0
4.05827	0	0	-23.0279	0	0	0
4.16233	0	0	-23.0019	0	0	0
4.26639	0	0	-22.976	0	0	0
4.37045	0	0	-22.95	0	0	0
4.47451	0	0	-22.924	0	0	0
4.57856	0	0	-22.898	0	0	0
4.68262	0	0	-22.872	0	0	0
4.78668	0	0	-22.846	0	0	0
4.89074	0	0	-22.82	0	0	0
4.9948	0	0	-22.794	0	0	0
5.09886	0	0	-22.768	0	0	0
5.20291	0	0	-22.742	0	0	0
5.30697	0	0	-22.716	0	0	0
5.41103	0	0	-22.69	0	0	0
5.51509	0	0	-22.6641	0	0	0
5.61915	0	0	-22.6381	0	0	0
5.7232	0	0	-22.6121	0	0	0
5.82726	0	0	-22.5861	0	0	0
5.93132	0	0	-22.5601	0	0	0
6.03538	0	0	-22.5341	0	0	0
6.13944	0	0	-22.5081	0	0	0
6.2435	0	0	-22.4821	0	0	0
6.34755	0	0	-22.4561	0	0	0
6.45161	0	0	-22.4301	0	0	0
6.55567	0	0	-22.4042	0	0	0
6.65973	0	0	-22.3782	0	0	0
6.76379	0	0	-22.3522	0	0	0
6.86785	0	0	-22.3262	0	0	0
6.9719	0	0	-22.3002	0	0	0
7.07596	0	0	-22.2742	0	0	0
7.18002	1	0	-22.2482	0	0	0
7.28408	0	0	-22.2222	0	0	0
7.38814	1	0	-22.1962	0	0	0
7.4922	2	0	-22.1702	0	0	0
7.59625	0	0	-22.1442	0	0	0
7.70031	0	0	-22.1182	0	0	0
7.80437	1	0	-22.0923	0	0	0
7.90843	1	0	-22.0663	0	0	0
8.01249	0	0	-22.0403	0	0	0
8.11655	1	0	-22.0143	0	0	0
8.2206	0	0	-21.9883	0	0	0
8.32466	0	0	-21.9623	0	0	0
8.42872	1	0	-21.9363	0	0	0
8.53278	3	0	-21.9103	0	0	0
8.63684	1	0.51068	-21.8843	0	0	0
8.74089	0	0.51068	-21.8583	0	0	0
8.84495	0	0.51068	-21.8324	0	0	0
8.94901	0	0.51068	-21.8064	0	0	0
9.05307	0	0.51068	-21.7804	0	0	0
9.15713	2	0.51068	-21.7544	0	0	0
9.26119	0	0.51068	-21.7284	0	0	0
9.36524	1	0.51068	-21.7024	0	0	0
9.4693	0	0.51068	-21.6764	0	0	0
9.57336	0	0.51068	-21.6504	0	0	0
9.67742	0	0.51068	-21.6244	0	0	0
9.78148	0	0.51068	-21.5984	0	0	0
9.88554	1	0.51068	-21.5724	0	0	0
9.98959	0	0.51068	-21.5465	0	0	0
10.0937	0	0.51068	-21.5205	0	0	0
10.1977	0	0.51068	-21.4945	0	0	0
10.3018	1	0.51068	-21.4685	0	0	0
10.4058	0	0.51068	-21.4425	0	0	0
10.5099	1	0.51068	-21.4165	0	0	0
10.6139	0	0.51068	-21.3905	0	0	0
10.718	1	0.51068	-21.3645	0	0	0
10.8221	0	0.51068	-21.3385	0	0	0
10.9261	0	0.51068	-21.3125	0	0	0
11.0302	2	0.51068	-21.2865	0	0	0
11.1342	0	0.51068	-21.2605	0	0	0
11.2383	0	1.07075	-21.2346	0	0	0
11.3423	1	0.95351	-21.2086	0	0	0
11.4464	0	0.86019	-21.1826	0	0	0
11.5505	0	0.79159	-21.1566	0	0	0
11.6545	1	0.74093	-21.1306	0	0	0
11.7586	0	0.70331	-21.1046	0	0	0
11.8626	0	0.67516	-21.0786	0	0	0
11.9667	1	0.65391	-21.0526	0	0	0
12.0708	2	0.63769	-21.0266	0	0	0
12.1748	1	0.62516	-21.0006	0	0	0
12.2789	0	0.61532	-20.9747	0	0	0
12.3829	0	0.60747	-20.9487	0	0	0
12.487	2	0.60109	-20.9227	0	0	0
12.591	1	0.59581	-20.8967	0	0	0
12.6951	0	0.59134	-20.8707	0	0	0
12.7992	0	0.58749	-20.8447	0	0	0
12.9032	1	0.58412	-20.8187	0	0	0
13.0073	0	0.58112	-20.7927	0	0	0
13.1113	0	0.57841	-20.7667	0	0	0
13.2154	0	0.57593	-20.7407	0	0	0
13.3195	0	0.57365	-20.7147	0	0	0
13.4235	2	0.57152	-20.6887	0	0	0
13.5276	0	0.56953	-20.6628	0	0	0
13.6316	0	0.56765	-20.6368	0	0	0
13.7357	1	0.56588	-20.6108	0	0	0
13.8398	1	0.56419	-20.5848	0	0	0
13.9438	0	0.56259	-20.5588	0	0	0
14.0479	0	0.56107	-20.5328	0	0	0
14.1519	0	0.55961	-20.5068	0	0	0
14.256	1	0.55822	-20.4808	0	0	0
14.36	0	0.55689	-20.4548	0	0	0
14.4641	0	0.55562	-20.4288	0	0	0
14.5682	0	0.55441	-20.4029	0	0	0
14.6722	0	0.55324	-20.3769	0	0	0
14.7763	0	1.1122	-20.3509	0	0	0
14.8803	0	0.99388	-20.3249	0	0	0
14.9844	0	0.89954	-20.2989	0	0	0
15.0884	2	0.82995	-20.2729	0	0	0
15.1925	1	0.77835	-20.2469	0	0	0
15.2966	0	0.73982	-20.2209	0	0	0
15.4006	0	0.7108	-20.1949	0	0	0
15.5047	0	0.68871	-20.1689	0	0	0
15.6087	0	0.6717	-20.1429	0	0	0
15.7128	0	0.65839	-20.1169	0	0	0
15.8169	1	1.2079	-20.091	0	0	0
15.9209	2	1.08209	-20.065	0	0	0
16.025	3	0.98171	-20.039	0	0	0
16.129	0	0.90716	-20.013	0	0	0
16.2331	0	1.41149	-19.987	0	0	0
16.3372	0	1.81224	-19.961	0	0	0
16.4412	0	1.56957	-19.935	0	0	0
16.5453	0	1.38285	-19.909	0	0	0
16.6493	0	1.24412	-19.883	0	0	0
16.7534	2	1.14031	-19.8571	0	0	0
16.8574	2	1.06191	-19.8311	0	0	0
16.9615	0	1.00206	-19.8051	0	0	0
17.0656	0	0.95576	-19.7791	0	0	0
17.1696	0	0.9194	-19.7531	0	0	0
17.2737	1	0.89036	-19.7271	0	0	0
17.3777	0	0.86673	-19.7011	0	0	0
17.4818	0	0.84713	-19.6751	0	0	0
17.5859	1	0.83055	-19.6491	0	0	0
17.6899	2	0.81626	-19.6231	0	0	0
17.794	0	0.80372	-19.5971	0	0	0
17.898	0	0.79255	-19.5711	0	0	0
18.0021	1	0.78244	-19.5451	0	0	0
18.1061	0	0.7732	-19.5192	0	0	0
18.2102	0	0.76466	-19.4932	0	0	0
18.3143	0	0.7567	-19.4672	0	0	0
18.4183	0	0.74924	-19.4412	0	0	0
18.5224	0	0.74221	-19.4152	0	0	0
18.6264	0	0.73556	-19.3892	0	0	0
18.7305	3	0.72925	-19.3632	0	0	0
18.8346	0	0.72324	-19.3372	0	0	0
18.9386	0	0.71751	-19.3112	0	0	0
19.0427	0	0.71204	-19.2853	0	0	0
19.1467	0	0.70681	-19.2593	0	0	0
19.2508	0	0.70181	-19.2333	0	0	0
19.3548	0	0.69701	-19.2073	0	0	0
19.4589	0	0.69242	-19.1813	0	0	0
19.563	1	0.68802	-19.1553	0	0	0
19.667	2	0.6838	-19.1293	0	0	0
19.7711	1	0.67975	-19.1033	0	0	0
19.8751	0	0.67586	-19.0773	0	0	0
19.9792	1	0.67213	-19.0513	0	0	0
20.0832	0	0.66854	-19.0253	0	0	0
20.1873	0	0.6651	-18.9993	0	0	0
20.2914	1	0.66179	-18.9733	0	0	0
20.3954	0	0.65861	-18.9474	0	0	0
20.4995	1	0.65556	-18.9214	0	0	0
20.6035	0	0.65262	-18.8954	0	0	0
20.7076	1	0.6498	-18.8694	0	0	0
20.8117	2	0.64708	-18.8434	0	0	0
20.9157	2	0.64447	-18.8174	0	0	0
21.0198	1	0.64196	-18.7914	0	0	0
21.1238	1	0.63954	-18.7654	0	0	0
21.2279	1	0.63721	-18.7394	0	1	0
21.3319	0	0.63496	-18.7135	0	0	0
21.436	1	0.6328	-18.6874	0	0	0
21.5401	0	0.63072	-18.6615	0	0	0
21.6441	0	0.62872	-18.6355	0	1	0
21.7482	1	0.62678	-18.6095	0	0	0
21.8522	1	0.62492	-18.5835	1	0	0
21.9563	0	0.62312	-18.5575	0	0	0
22.0603	0	0.62139	-18.5315	0	0	0
22.1644	2	0.61972	-18.5055	0	0	0
22.2685	0	0.6181	-18.4795	0	0	0
22.3725	1	0.61654	-18.4535	0	0	0
22.4766	1	0.61504	-18.4276	0	0	0
22.5806	1	0.61358	-18.4016	0	0	0
22.6847	0	0.61218	-18.3756	0	1	0
22.7888	1	0.61082	-18.3496	0	1	0
22.8928	2	0.60951	-18.3236	0	0	0
22.9969	0	0.60823	-18.2976	0	0	0
23.1009	0	0.607	-18.2716	0	0	0
23.205	1	0.60581	-18.2456	0	0	0
23.309	2	0.60466	-18.2196	0	0	0
23.4131	0	0.60354	-18.1936	0	1	0
23.5172	1	0.60246	-18.1676	0	0	0
23.6212	0	0.60141	-18.1416	0	0	0
23.7253	0	0.6004	-18.1156	0	0	0
23.8293	0	0.59941	-18.0897	0	1	0
23.9334	1	0.59845	-18.0637	0	0	0
24.0375	0	0.59752	-18.0377	0	0	0
24.1415	0	0.59662	-18.0117	0	0	0
24.2456	2	0.59575	-17.9857	0	0	0
24.3496	3	0.59489	-17.9597	0	0	0
24.4537	0	0.59407	-17.9337	0	0	0
24.5577	1	0.59326	-17.9077	0	0	0
24.6618	1	0.59248	-17.8817	0	0	0
24.7659	0	0.59171	-17.8558	0	0	0
24.8699	2	0.59097	-17.8298	0	1	0
24.974	1	0.59025	-17.8038	0	0	0
25.078	1	0.58954	-17.7778	0	0	0
25.1821	1	0.58886	-17.7518	0	0	0
25.2862	1	0.58819	-17.7258	0	0	0
25.3902	1	0.58753	-17.6998	0	0	0
25.4943	0	0.58689	-17.6738	0	0	0
25.5983	0	0.58627	-17.6478	0	0	0
25.7024	1	0.58566	-17.6218	0	0	0
25.8065	0	0.58507	-17.5958	0	1	0
25.9105	0	0.58449	-17.5698	0	0	0
26.0146	0	0.58392	-17.5439	0	0	0
26.1186	2	0.58336	-17.5179	0	0	0
26.2227	1	0.58282	-17.4919	0	0	0
26.3267	0	0.58229	-17.4659	0	0	0
26.4308	1	0.58177	-17.4399	0	0	0
26.5349	0	0.58125	-17.4139	0	0	0
26.6389	2	0.58075	-17.3879	0	1	0
26.743	0	0.58026	-17.3619	0	0	0
26.847	1	0.57978	-17.3359	0	0	0
26.9511	1	0.57931	-17.3099	0	0	0
27.0552	0	0.57885	-17.284	0	0	0
27.1592	2	0.57839	-17.258	0	0	0
27.2633	1	0.57795	-17.232	0	0	0
27.3673	0	0.57751	-17.206	0	0	0
27.4714	0	0.57708	-17.18	0	0	0
27.5754	1	0.57665	-17.154	0	0	0
27.6795	0	0.57624	-17.128	0	0	0
27.7836	1	0.57583	-17.102	0	0	0
27.8876	2	1.71122	-17.076	0	0	0
27.9917	15	7.79037	-17.05	0	0	0
28.0957	209	249.218	-17.024	0	0	0
28.1998	3119	2703.28	-16.998	0	0	0
28.3039	8731	7895.08	-16.9721	0	0	0
28.4079	10000	10379.5	-16.9461	0	1	0
28.512	9382	9773.8	-16.9201	0	0	0
28.616	8208	8409.08	-16.8941	0	0	0
28.7201	7439	7206.03	-16.8681	0	0	0
28.8241	6872	6258.43	-16.8421	0	0	0
28.9282	5995	5453.99	-16.8161	0	0	0
29.0323	5561	4953.95	-16.7901	0	0	0
29.1363	5187	5286.25	-16.7641	0	1	0
29.2404	4697	5494.99	-16.7381	0	0	0
29.3444	4446	5195.23	-16.7122	0	0	0
29.4485	4225	4668.51	-16.6862	0	0	0
29.5526	3961	4158.89	-16.6602	0	0	0
29.6566	3757	3765.14	-16.6342	0	0	0
29.7607	3493	3459.26	-16.6082	0	0	0
29.8647	3152	3198.34	-16.5822	0	0	0
29.9688	3096	2977.03	-16.5562	0	0	0
30.0728	2953	2794.49	-16.5302	0	0	0
30.1769	2751	2644.91	-16.5042	0	0	0
30.281	2543	2517.26	-16.4782	0	0	0
30.385	2561	2402.73	-16.4522	0	0	0
30.4891	2408	2294.11	-16.4262	0	0	0
30.5931	2321	2198.61	-16.4003	0	0	0
30.6972	2229	2111.7	-16.3743	0	0	0
30.8012	2122	2033.87	-16.3483	0	0	0
30.9053	2014	1962.74	-16.3223	0	1	0
31.0094	1908	1896.51	-16.2963	0	0	0
31.1134	1885	1834.95	-16.2703	0	0	0
31.2175	1865	1777.33	-16.2443	0	0	0
31.3215	1725	1722.56	-16.2183	0	0	0
31.4256	1694	1670.89	-16.1923	0	0	0
31.5297	1636	1621.96	-16.1663	0	0	0
31.6337	1553	1575.49	-16.1404	0	0	0
31.7378	1532	1531.26	-16.1144	0	0	0
31.8418	1508	1489.08	-16.0884	0	0	0
31.9459	1437	1448.8	-16.0624	0	0	0
32.05	1287	1410.28	-16.0364	0	0	0
32.154	1320	1373.43	-16.0104	0	0	0
32.2581	1315	1338.7	-15.9844	0	0	0
32.3621	1295	1304.77	-15.9584	0	0	0
32.4662	1227	1272.83	-15.9324	0	0	0
32.5702	1190	1241.56	-15.9064	0	0	0
32.6743	1163	1211.6	-15.8804	0	0	0
32.7784	1172	1182.89	-15.8544	0	0	0
32.8824	1205	1155.35	-15.8285	0	1	0
32.9865	1089	1128.93	-15.8025	0	1	0
33.0905	1123	1104.13	-15.7765	0	0	0
33.1946	1039	1079.67	-15.7505	0	0	0
33.2987	1062	1056.19	-15.7245	0	0	0
33.4027	990	1033.66	-15.6985	0	0	0
33.5068	965	1012.02	-15.6725	0	0	0
33.6108	962	991.24	-15.6465	0	1	0
33.7149	934	971.265	-15.6205	0	0	0
33.8189	942	952.063	-15.5945	0	0	0
33.923	925	934.157	-15.5686	0	0	0
34.0271	932	916.277	-15.5426	0	0	0
34.1311	874	899.093	-15.5166	0	0	0
34.2352	899	882.576	-15.4906	0	0	0
34.3392	888	866.691	-15.4646	0	0	0
34.4433	805	851.405	-15.4386	0	0	0
34.5474	880	836.689	-15.4126	0	0	0
34.6514	806	822.518	-15.3866	0	0	0
34.7555	837	808.865	-15.3606	0	0	0
34.8595	753	795.706	-15.3346	0	0	0
34.9636	795	783.021	-15.3086	0	0	0
35.0676	797	770.788	-15.2827	0	1	0
35.1717	729	758.986	-15.2567	0	0	0
35.2758	767	747.598	-15.2307	0	0	0
35.3798	717	736.605	-15.2047	0	0	0
35.4839	757	725.99	-15.1787	0	0	0
35.5879	737	715.737	-15.1527	0	0	0
35.692	722	705.831	-15.1267	0	0	0
35.7961	719	696.257	-15.1007	0	0	0
35.9001	739	687	-15.0747	0	0	0
36.0042	673	678.048	-15.0487	0	0	0
36.1082	642	669.386	-15.0227	0	0	0
36.2123	647	661.004	-14.9968	0	0	0
36.3163	638	652.889	-14.9708	0	0	0
36.4204	647	645.03	-14.9448	0	0	0
36.5245	663	637.416	-14.9188	0	0	0
36.6285	629	630.038	-14.8928	0	1	0
36.7326	642	622.884	-14.8668	0	1	0
36.8366	630	615.947	-14.8408	0	1	0
36.9407	636	609.216	-14.8148	0	0	0
37.0448	617	602.683	-14.7888	0	0	0
37.1488	576	596.341	-14.7628	0	0	0
37.2529	542	590.181	-14.7368	0	0	0
37.3569	615	584.196	-14.7109	0	0	0
37.461	598	578.378	-14.6849	0	0	0
37.565	575	572.721	-14.6589	0	0	0
37.6691	597	567.219	-14.6329	0	0	0
37.7732	577	561.864	-14.6069	0	0	0
37.8772	561	556.652	-14.5809	0	0	0
37.9813	562	551.575	-14.5549	0	0	0
38.0853	571	546.63	-14.5289	0	0	0
38.1894	595	541.809	-14.5029	0	0	0
38.2934	568	537.11	-14.4769	0	0	0
38.3975	587	532.526	-14.4509	0	0	0
38.5016	562	528.054	-14.425	0	1	0
38.6056	531	523.688	-14.399	0	0	0
38.7097	536	519.985	-14.373	0	0	0
38.8137	537	516.263	-14.347	0	1	0
38.9178	484	511.983	-14.321	0	0	0
39.0219	521	507.842	-14.295	0	0	0
39.1259	513	503.832	-14.269	0	0	0
39.23	493	499.937	-14.243	0	0	0
39.334	479	496.145	-14.217	0	0	0
39.4381	487	492.448	-14.191	0	0	0
39.5421	502	488.838	-14.165	0	0	0
39.6462	545	485.869	-14.139	0	0	0
39.7503	501	482.298	-14.1131	0	0	0
39.8543	446	478.823	-14.0871	0	0	0
39.9584	458	476	-14.0611	0	0	0
40.0624	452	472.583	-14.0351	0	0	0
40.1665	475	469.265	-14.0091	0	0	0
40.2706	438	466.04	-13.9831	0	0	0
40.3746	469	462.897	-13.9571	0	1	0
40.4787	462	459.826	-13.9311	0	1	0
40.5827	460	456.821	-13.9051	0	0	0
40.6868	443	453.875	-13.8791	0	0	0
40.7908	456	450.986	-13.8531	0	0	0
40.8949	470	448.149	-13.8272	0	0	0
40.999	380	445.36	-13.8012	0	0	0
41.103	439	442.618	-13.7752	0	0	0
41.2071	470	439.921	-13.7492	0	0	0
41.3111	410	437.266	-13.7232	0	0	0
41.4152	441	434.651	-13.6972	0	0	0
41.5192	462	432.076	-13.6712	0	1	0
41.6233	418	429.538	-13.6452	0	0	0
41.7274	406	427.036	-13.6192	0	0	0
41.8314	416	424.569	-13.5932	0	0	0
41.9355	447	422.697	-13.5672	0	0	0
42.0395	393	420.179	-13.5413	0	0	0
42.1436	446	417.718	-13.5153	0	0	0
42.2477	432	415.311	-13.4893	0	0	0
42.3517	426	412.953	-13.4633	0	0	0
42.4558	436	410.636	-13.4373	0	0	0
42.5598	449	408.357	-13.4113	0	0	0
42.6639	391	406.112	-13.3853	0	0	0
42.7679	443	403.898	-13.3593	0	0	0
42.872	428	401.714	-13.3333	0	0	0
42.9761	385	399.557	-13.3073	0	0	0
43.0801	421	397.426	-13.2813	0	0	0
43.1842	415	395.321	-13.2554	0	0	0
43.2882	394	393.24	-13.2294	0	0	0
43.3923	398	391.181	-13.2034	0	0	0
43.4964	385	389.145	-13.1774	0	0	0
43.6004	394	387.131	-13.1514	0	0	0
43.7045	372	385.698	-13.1254	0	0	0
43.8085	358	383.607	-13.0994	0	0	0
43.9126	389	381.561	-13.0734	0	0	0
44.0166	390	379.559	-13.0474	0	0	0
44.1207	353	377.593	-13.0214	0	0	0
44.2248	371	375.659	-12.9954	0	0	0
44.3288	360	374.312	-12.9695	0	0	0
44.4329	368	372.873	-12.9435	0	0	0
44.5369	374	370.802	-12.9175	0	0	0
44.641	391	368.8	-12.8915	0	0	0
44.7451	399	366.86	-12.8655	0	0	0
44.8491	356	364.969	-12.8395	0	0	0
44.9532	368	363.118	-12.8135	0	0	0
45.0572	366	361.299	-12.7875	0	0	0
45.1613	340	359.509	-12.7615	0	0	0
45.2653	363	357.742	-12.7355	0	0	0
45.3694	359	355.996	-12.7096	0	0	0
45.4735	350	354.27	-12.6836	0	0	0
45.5775	340	352.561	-12.6576	0	0	0
45.6816	349	350.869	-12.6316	0	1	0
45.7856	327	349.192	-12.6056	0	0	0
45.8897	370	347.53	-12.5796	0	0	0
45.9938	355	345.882	-12.5536	0	0	0
46.0978	322	344.247	-12.5276	0	0	0
46.2019	346	342.626	-12.5016	0	0	0
46.3059	343	341.017	-12.4756	0	0	0
46.41	355	339.421	-12.4496	0	0	0
46.514	349	337.838	-12.4237	0	0	0
46.6181	338	336.266	-12.3977	0	0	0
46.7222	333	334.706	-12.3717	0	0	0
46.8262	360	333.158	-12.3457	0	0	0
46.9303	321	331.621	-12.3197	0	0	0
47.0343	307	330.095	-12.2937	0	0	0
47.1384	334	328.58	-12.2677	0	0	0
47.2425	331	327.076	-12.2417	0	0	0
47.3465	312	326.142	-12.2157	0	0	0
47.4506	342	324.542	-12.1897	0	0	0
47.5546	293	322.976	-12.1637	0	1	0
47.6587	312	321.445	-12.1378	0	0	0
47.7627	279	319.941	-12.1118	0	0	0
47.8668	325	318.461	-12.0858	0	0	0
47.9709	302	317	-12.0598	0	0	0
48.0749	324	315.556	-12.0338	0	0	0
48.179	303	314.126	-12.0078	0	0	0
48.283	296	312.709	-11.9818	0	0	0
48.3871	288	311.304	-11.9558	0	0	0
48.4912	306	309.91	-11.9298	0	0	0
48.5952	307	308.527	-11.9038	0	0	0
48.6993	314	307.154	-11.8778	0	0	0
48.8033	317	305.79	-11.8519	0	0	0
48.9074	320	304.436	-11.8259	0	0	0
49.0115	265	303.091	-11.7999	0	0	0
49.1155	303	301.755	-11.7739	0	0	0
49.2196	297	300.427	-11.7479	0	0	0
49.3236	297	299.108	-11.7219	0	0	0
49.4277	312	297.798	-11.6959	0	0	0
49.5317	298	296.496	-11.6699	0	0	0
49.6358	275	295.202	-11.6439	0	0	0
49.7398	306	293.916	-11.6179	0	0	0
49.8439	316	292.638	-11.5919	0	0	0
49.948	304	291.368	-11.566	0	0	0
50.052	301	290.106	-11.54	0	0	0
50.1561	304	288.852	-11.514	0	0	0
50.2602	276	287.606	-11.488	0	0	0
50.3642	295	286.366	-11.462	0	0	0
50.4683	299	285.135	-11.436	0	0	0
50.5723	268	283.911	-11.41	0	0	0
50.6764	307	282.695	-11.384	0	0	0
50.7804	293	281.485	-11.358	0	0	0
50.8845	263	280.283	-11.332	0	0	0
50.9885	239	279.088	-11.306	0	0	0
51.0926	305	277.901	-11.28	0	1	0
51.1967	274	276.72	-11.2541	0	0	0
51.3007	282	275.546	-11.2281	0	0	0
51.4048	268	274.379	-11.2021	0	0	0
51.5088	261	273.219	-11.1761	0	0	0
51.6129	267	272.066	-11.1501	0	1	0
51.717	254	270.92	-11.1241	0	0	0
51.821	256	269.78	-11.0981	0	0	0
51.9251	278	268.647	-11.0721	0	0	0
52.0291	251	267.52	-11.0461	0	0	0
52.1332	260	266.4	-11.0201	0	0	0
52.2373	243	265.287	-10.9941	0	0	0
52.3413	262	264.18	-10.9682	0	0	0
52.4454	269	263.079	-10.9422	0	0	0
52.5494	235	261.984	-10.9162	0	1	0
52.6535	283	260.896	-10.8902	0	0	0
52.7575	251	259.814	-10.8642	0	0	0
52.8616	253	258.738	-10.8382	0	0	0
52.9657	269	257.668	-10.8122	0	0	0
53.0697	236	257.165	-10.7862	0	0	0
53.1738	255	255.99	-10.7602	0	0	0
53.2778	276	255.405	-10.7342	0	0	0
53.3819	246	254.174	-10.7082	0	0	0
53.486	253	252.99	-10.6823	0	1	0
53.59	218	251.85	-10.6563	0	0	0
53.6941	239	250.743	-10.6303	0	1	0
53.7981	251	249.661	-10.6043	0	1	0
53.9022	261	248.6	-10.5783	0	0	0
54.0062	231	247.555	-10.5523	0	0	0
54.1103	264	246.524	-10.5263	0	0	0
54.2144	242	245.504	-10.5003	0	0	0
54.3184	236	244.493	-10.4743	0	0	0
54.4225	255	243.491	-10.4483	0	0	0
54.5265	216	242.497	-10.4223	0	0	0
54.6306	251	241.51	-10.3964	0	0	0
54.7347	239	240.53	-10.3704	0	0	0
54.8387	218	239.556	-10.3444	0	0	0
54.9428	233	238.588	-10.3184	0	0	0
55.0468	209	237.626	-10.2924	0	2	0
55.1509	248	236.67	-10.2664	0	0	0
55.2549	246	235.719	-10.2404	0	1	0
55.359	238	234.774	-10.2144	0	1	0
55.4631	242	233.834	-10.1884	0	0	0
55.5671	232	232.9	-10.1624	0	1	0
55.6712	254	231.971	-10.1364	0	0	0
55.7752	203	231.047	-10.1105	0	0	0
55.8793	226	230.128	-10.0845	0	0	0
55.9834	224	229.214	-10.0585	0	0	0
56.0874	222	228.306	-10.0325	0	0	0
56.1915	210	227.402	-10.0065	0	0	0
56.2955	219	226.504	-9.9805	0	0	0
56.3996	208	225.61	-9.95451	0	0	0
56.5036	238	224.721	-9.92852	0	0	0
56.6077	244	223.837	-9.90253	0	0	0
56.7118	229	222.958	-9.87654	0	0	0
56.8158	227	222.084	-9.85055	0	0	0
56.9199	200	221.215	-9.82456	0	0	0
57.0239	225	220.35	-9.79857	0	0	0
57.128	219	219.49	-9.77258	0	0	0
57.2321	226	218.635	-9.74658	0	0	0
57.3361	224	217.784	-9.72059	0	0	0
57.4402	210	216.938	-9.6946	0	0	0
57.5442	213	216.096	-9.66861	0	0	0
57.6483	223	215.259	-9.64262	0	0	0
57.7523	175	214.426	-9.61663	0	0	0
57.8564	210	213.598	-9.59064	0	0	0
57.9605	201	212.775	-9.56465	0	0	0
58.0645	219	211.955	-9.53866	0	1	0
58.1686	219	211.141	-9.51267	0	0	0
58.2726	212	210.33	-9.48668	0	0	0
58.3767	206	209.524	-9.46069	0	0	0
58.4808	192	208.722	-9.43469	0	0	0
58.5848	218	207.924	-9.4087	0	0	0
58.6889	205	207.13	-9.38271	0	0	0
58.7929	200	206.341	-9.35672	0	0	0
58.897	196	205.556	-9.33073	0	0	0
59.001	203	204.775	-9.30474	0	0	0
59.1051	214	203.998	-9.27875	0	0	0
59.2092	198	203.225	-9.25276	0	0	0
59.3132	219	202.457	-9.22677	0	0	0
59.4173	186	201.692	-9.20078	0	0	0
59.5213	199	200.931	-9.17479	0	0	0
59.6254	210	200.174	-9.14879	0	0	0
59.7294	194	199.422	-9.1228	0	0	0
59.8335	200	198.673	-9.09681	0	0	0
59.9376	206	197.928	-9.07082	0	0	0
60.0416	227	197.187	-9.04483	0	1	0
60.1457	198	196.45	-9.01884	0	0	0
60.2497	189	195.716	-8.99285	0	0	0
60.3538	193	194.986	-8.96686	0	0	0
60.4579	204	194.261	-8.94087	0	0	0
60.5619	172	193.538	-8.91488	0	0	0
60.666	198	192.82	-8.88889	0	0	0
60.77	199	192.105	-8.86289	0	0	0
60.8741	224	191.394	-8.8369	0	0	0
60.9781	197	190.687	-8.81091	0	0	0
61.0822	196	189.983	-8.78492	0	0	0
61.1863	190	189.283	-8.75893	0	0	0
61.2903	202	188.587	-8.73294	0	0	0
61.3944	191	187.894	-8.70695	0	0	0
61.4984	171	187.204	-8.68096	0	0	0
61.6025	200	186.518	-8.65497	0	0	0
61.7066	199	185.836	-8.62898	0	0	0
61.8106	168	185.157	-8.60299	0	0	0
61.9147	196	185.042	-8.57699	0	0	0
62.0187	171	184.812	-8.551	0	0	0
62.1228	163	183.933	-8.52501	0	1	0
62.2268	169	183.106	-8.49902	0	0	0
62.3309	171	182.325	-8.47303	0	0	0
62.435	175	181.578	-8.44704	0	0	0
62.539	158	180.857	-8.42105	0	0	0
62.6431	148	180.156	-8.39506	0	0	0
62.7471	208	179.47	-8.36907	0	0	0
62.8512	180	179.356	-8.34308	0	0	0
62.9552	165	178.574	-8.31709	0	0	0
63.0593	188	177.824	-8.29109	0	0	0
63.1634	190	177.105	-8.2651	0	0	0
63.2674	169	176.41	-8.23911	0	0	0
63.3715	199	175.734	-8.21312	0	0	0
63.4755	185	175.071	-8.18713	0	1	0
63.5796	196	174.419	-8.16114	0	0	0
63.6837	172	173.777	-8.13515	0	0	0
63.7877	192	173.141	-8.10916	0	0	0
63.8918	162	172.512	-8.08317	0	0	0
63.9958	156	171.889	-8.05718	0	0	0
64.0999	167	171.27	-8.03119	0	0	0
64.204	171	170.656	-8.00519	0	0	0
64.308	164	170.046	-7.9792	0	0	0
64.4121	176	169.44	-7.95321	0	0	0
64.5161	155	168.837	-7.92722	0	0	0
64.6202	170	168.238	-7.90123	0	0	0
64.7242	163	167.642	-7.87524	0	0	0
64.8283	152	167.049	-7.84925	0	0	0
64.9324	146	166.46	-7.82326	0	0	0
65.0364	172	165.874	-7.79727	0	0	0
65.1405	171	165.29	-7.77128	0	0	0
65.2445	175	164.71	-7.74529	0	0	0
65.3486	163	164.133	-7.71929	0	0	0
65.4527	169	163.559	-7.6933	0	0	0
65.5567	164	162.988	-7.66731	0	0	0
65.6608	150	162.42	-7.64132	0	1	0
65.7648	174	161.854	-7.61533	0	0	0
65.8689	175	161.292	-7.58934	0	0	0
65.9729	182	160.732	-7.56335	0	0	0
66.077	157	160.176	-7.53736	0	0	0
66.1811	167	159.622	-7.51137	0	1	0
66.2851	156	159.07	-7.48538	0	0	0
66.3892	132	158.522	-7.45939	0	0	0
66.4932	143	157.976	-7.43339	0	1	0
66.5973	171	157.433	-7.4074	0	0	0
66.7014	151	156.893	-7.38141	0	0	0
66.8054	169	156.355	-7.35542	0	0	0
66.9095	158	155.821	-7.32943	0	1	0
67.0135	143	155.288	-7.30344	0	0	0
67.1176	157	154.758	-7.27745	0	0	0
67.2216	154	154.231	-7.25146	0	0	0
67.3257	131	153.707	-7.22547	0	1	0
67.4298	161	153.185	-7.19948	0	0	0
67.5338	149	152.666	-7.17349	0	0	0
67.6379	126	152.149	-7.14749	0	0	0
67.7419	155	151.634	-7.1215	0	0	0
67.846	171	151.122	-7.09551	0	0	0
67.9501	152	150.613	-7.06952	0	0	0
68.0541	140	150.106	-7.04353	0	0	0
68.1582	161	149.601	-7.01754	0	0	0
68.2622	161	149.099	-6.99155	0	0	0
68.3663	153	148.6	-6.96556	1	0	0
68.4703	167	148.102	-6.93957	0	0	0
68.5744	165	148.168	-6.91358	0	0	0
68.6785	129	147.558	-6.88759	0	0	0
68.7825	144	146.974	-6.8616	0	0	0
68.8866	144	146.418	-6.8356	0	1	0
68.9906	130	146.442	-6.80961	0	0	0
69.0947	148	145.804	-6.78362	0	0	0
69.1988	139	145.201	-6.75763	0	0	0
69.3028	152	144.632	-6.73164	0	0	0
69.4069	149	144.089	-6.70565	0	0	0
69.5109	163	143.565	-6.67966	0	1	0
69.615	152	143.055	-6.65367	0	0	0
69.719	119	142.556	-6.62768	0	0	0
69.8231	129	142.066	-6.60169	0	0	0
69.9272	146	141.583	-6.5757	0	0	0
70.0312	139	141.105	-6.5497	0	0	0
70.1353	128	140.632	-6.52371	0	0	0
70.2393	146	140.164	-6.49772	0	0	0
70.3434	161	139.698	-6.47173	0	0	0
70.4475	137	139.237	-6.44574	0	0	0
70.5515	140	138.778	-6.41975	0	0	0
70.6556	154	138.321	-6.39376	0	0	0
70.7596	130	137.868	-6.36777	0	0	0
70.8637	145	137.417	-6.34178	0	0	0
70.9677	137	137.528	-6.31579	0	0	0
71.0718	136	136.965	-6.2898	0	0	0
71.1759	139	136.427	-6.2638	0	0	0
71.2799	137	135.917	-6.23781	0	0	0
71.384	134	135.427	-6.21182	0	0	0
71.488	117	134.952	-6.18583	0	0	0
71.5921	117	134.488	-6.15984	0	0	0
71.6962	128	134.034	-6.13385	0	0	0
71.8002	135	133.586	-6.10786	0	0	0
71.9043	152	133.145	-6.08187	0	0	0
72.0083	112	133.844	-6.05588	0	0	0
72.1124	141	133.173	-6.02989	0	0	0
72.2164	131	132.554	-6.0039	0	0	0
72.3205	123	131.989	-5.9779	0	0	0
72.4246	126	131.463	-5.95191	0	0	0
72.5286	143	131.526	-5.92592	0	1	0
72.6327	128	130.933	-5.89993	0	1	0
72.7367	143	130.38	-5.87394	0	0	0
72.8408	123	129.865	-5.84795	0	0	0
72.9449	139	129.377	-5.82196	0	0	0
73.0489	124	128.91	-5.79597	0	1	0
73.153	135	128.458	-5.76998	0	1	0
73.257	133	128.018	-5.74399	0	0	0
73.3611	119	127.587	-5.718	0	0	0
73.4651	102	127.164	-5.692	0	0	0
73.5692	123	126.746	-5.66601	0	0	0
73.6733	140	126.334	-5.64002	0	0	0
73.7773	129	125.925	-5.61403	0	0	0
73.8814	119	125.52	-5.58804	0	0	0
73.9854	136	125.118	-5.56205	0	0	0
74.0895	152	124.719	-5.53606	0	0	0
74.1936	140	124.322	-5.51007	0	0	0
74.2976	131	124.488	-5.48408	0	0	0
74.4017	136	123.979	-5.45809	0	0	0
74.5057	126	123.496	-5.4321	0	0	0
74.6098	114	123.04	-5.4061	0	0	0
74.7138	134	122.604	-5.38011	0	0	0
74.8179	120	122.183	-5.35412	0	0	0
74.922	124	121.774	-5.32813	0	0	0
75.026	121	121.373	-5.30214	0	0	0
75.1301	135	120.979	-5.27615	0	0	0
75.2341	115	120.591	-5.25016	0	0	0
75.3382	138	120.207	-5.22417	0	1	0
75.4423	128	119.827	-5.19818	0	0	0
75.5463	141	119.451	-5.17219	0	0	0
75.6504	120	119.077	-5.1462	0	1	0
75.7544	116	118.706	-5.1202	0	0	0
75.8585	129	118.337	-5.09421	0	0	0
75.9625	135	118.531	-5.06822	0	0	0
76.0666	132	118.049	-5.04223	0	0	0
76.1707	115	117.593	-5.01624	0	0	0
76.2747	117	117.724	-4.99025	0	1	0
76.3788	127	117.197	-4.96426	0	0	0
76.4828	112	117.269	-4.93827	0	0	0
76.5869	120	116.7	-4.91228	0	0	0
76.691	111	116.181	-4.88629	0	0	0
76.795	144	115.707	-4.8603	0	0	0
76.8991	116	115.266	-4.8343	0	0	0
77.0031	110	114.848	-4.80831	0	0	0
77.1072	108	114.449	-4.78232	0	0	0
77.2112	109	114.624	-4.75633	0	0	0
77.3153	129	114.132	-4.73034	0	0	0
77.4193	127	113.672	-4.70435	0	0	0
77.5234	114	113.803	-4.67836	0	0	0
77.6275	119	113.279	-4.65237	0	0	0
77.7315	98	112.797	-4.62638	0	0	0
77.8356	114	112.353	-4.60039	0	0	0
77.9397	126	111.936	-4.5744	0	0	0
78.0437	100	111.54	-4.5484	0	0	0
78.1478	119	111.16	-4.52241	0	0	0
78.2518	122	110.792	-4.49642	0	0	0
78.3559	113	110.432	-4.47043	0	0	0
78.4599	114	110.08	-4.44444	0	0	0
78.564	93	109.733	-4.41845	0	0	0
78.668	114	109.391	-4.39246	0	0	0
78.7721	90	109.053	-4.36647	0	0	0
78.8762	133	108.718	-4.34048	0	0	0
78.9802	108	108.386	-4.31449	0	0	0
79.0843	127	108.056	-4.2885	0	1	0
79.1883	96	107.729	-4.26251	0	0	0
79.2924	109	107.404	-4.23651	0	1	0
79.3965	134	107.081	-4.21052	0	0	0
79.5005	97	106.76	-4.18453	0	0	0
79.6046	83	106.44	-4.15854	0	1	0
79.7086	102	106.122	-4.13255	0	0	0
79.8127	119	105.806	-4.10656	0	0	0
79.9167	104	105.492	-4.08057	0	0	0
80.0208	92	105.179	-4.05458	0	0	0
80.1249	113	104.867	-4.02859	0	0	0
80.2289	116	104.558	-4.0026	0	0	0
80.333	104	104.249	-3.97661	0	0	0
80.437	91	103.943	-3.95061	0	0	0
80.5411	94	103.637	-3.92462	0	0	0
80.6452	100	103.894	-3.89863	0	0	0
80.7492	95	103.474	-3.87264	0	0	0
80.8533	105	103.08	-3.84665	0	0	0
80.9573	136	102.712	-3.82066	0	0	0
81.0614	90	102.363	-3.79467	0	0	0
81.1655	106	102.028	-3.76868	0	1	0
81.2695	110	102.265	-3.74269	0	0	0
81.3736	111	101.832	-3.7167	0	0	0
81.4776	105	101.99	-3.69071	0	0	0
81.5817	111	101.5	-3.66471	0	0	0
81.6857	92	101.056	-3.63872	0	1	0
81.7898	111	100.653	-3.61273	0	0	0
81.8939	97	100.28	-3.58674	0	0	0
81.9979	97	99.9297	-3.56075	0	1	0
82.102	109	99.5958	-3.53476	0	0	0
82.206	93	99.2743	-3.50877	0	0	0
82.3101	114	98.9622	-3.48278	0	0	0
82.4142	108	98.6574	-3.45679	0	0	0
82.5182	103	98.3582	-3.4308	0	0	0
82.6223	108	98.6236	-3.40481	0	0	0
82.7263	109	98.2154	-3.37881	0	0	0
82.8304	113	97.8341	-3.35282	0	0	0
82.9344	103	97.4801	-3.32683	0	0	0
83.0385	89	97.1463	-3.30084	0	0	0
83.1426	107	97.3877	-3.27485	0	0	0
83.2466	107	96.963	-3.24886	0	0	0
83.3507	115	96.5709	-3.22287	0	0	0
83.4547	117	96.2101	-3.19688	0	0	0
83.5588	90	95.8724	-3.17089	0	0	0
83.6629	86	95.5519	-3.1449	0	0	0
83.7669	90	95.2442	-3.11891	0	0	0
83.871	104	94.9463	-3.09291	0	0	0
83.975	111	95.2159	-3.06692	0	0	0
84.0791	105	94.8139	-3.04093	0	0	0
84.1831	91	94.4405	-3.01494	0	0	0
84.2872	103	94.0954	-2.98895	0	1	0
84.3913	95	93.7714	-2.96296	0	0	0
84.4953	99	93.463	-2.93697	0	0	0
84.5994	91	93.1663	-2.91098	0	0	0
84.7034	99	92.8785	-2.88499	0	0	0
84.8075	95	92.5975	-2.859	0	0	0
84.9116	102	92.3218	-2.83301	0	0	0
85.0156	110	92.0503	-2.80701	0	0	0
85.1197	98	91.7823	-2.78102	0	0	0
85.2237	78	92.0773	-2.75503	0	2	0
85.3278	100	91.6973	-2.72904	0	0	0
85.4318	102	91.3434	-2.70305	0	0	0
85.5359	103	91.0161	-2.67706	0	0	0
85.64	92	90.7084	-2.65107	0	0	0
85.744	102	90.4153	-2.62508	0	0	0
85.8481	91	90.1332	-2.59909	0	0	0
85.9521	81	89.8593	-2.5731	0	0	0
86.0562	77	89.5918	-2.54711	0	0	0
86.1603	89	89.8894	-2.52111	0	0	0
86.2643	116	89.5136	-2.49512	0	0	0
86.3684	105	89.1649	-2.46913	0	1	0
86.4724	106	88.8436	-2.44314	0	0	0
86.5765	89	88.5424	-2.41715	0	0	0
86.6805	100	88.2563	-2.39116	0	0	0
86.7846	87	87.9814	-2.36517	0	0	0
86.8887	86	88.275	-2.33918	0	0	0
86.9927	98	87.8978	-2.31319	0	0	0
87.0968	76	87.5496	-2.2872	0	0	0
87.2008	93	87.23	-2.26121	0	0	0
87.3049	87	86.9317	-2.23521	0	0	0
87.409	90	86.649	-2.20922	0	0	0
87.513	87	86.378	-2.18323	0	0	0
87.6171	90	86.1159	-2.15724	0	0	0
87.7211	87	85.8606	-2.13125	0	0	0
87.8252	99	85.6104	-2.10526	0	0	0
87.9292	75	85.3644	-2.07927	0	0	0
88.0333	88	85.1217	-2.05328	0	0	0
88.1374	84	84.8818	-2.02729	0	0	0
88.2414	70	84.6441	-2.0013	0	0	0
88.3455	90	84.4084	-1.97531	0	0	0
88.4495	78	84.1744	-1.94931	0	0	0
88.5536	82	83.942	-1.92332	0	0	0
88.6577	91	84.2712	-1.89733	0	0	0
88.7617	97	83.9243	-1.87134	0	0	0
88.8658	76	83.6026	-1.84535	0	0	0
88.9698	79	83.3068	-1.81936	0	0	0
89.0739	76	83.0301	-1.79337	0	0	0
89.1779	91	82.7675	-1.76738	0	0	0
89.282	79	83.0756	-1.74139	0	0	0
89.3861	73	82.7143	-1.7154	0	0	0
89.4901	90	82.943	-1.68941	0	0	0
89.5942	78	83.0839	-1.66342	0	0	0
89.6982	89	82.5931	-1.63742	0	0	0
89.8023	79	82.1669	-1.61143	0	0	0
89.9064	89	81.7952	-1.58544	0	0	0
90.0104	75	81.4635	-1.55945	0	0	0
90.1145	79	81.1611	-1.53346	0	0	0
90.2185	80	80.8802	-1.50747	0	0	0
90.3226	84	80.6154	-1.48148	0	0	0
90.4266	90	80.3625	-1.45549	0	0	0
90.5307	89	80.1187	-1.4295	0	0	0
90.6348	79	79.8817	-1.40351	0	0	0
90.7388	81	79.6501	-1.37752	0	0	0
90.8429	74	79.4227	-1.35152	0	0	0
90.9469	111	79.7587	-1.32553	0	0	0
91.051	83	79.9803	-1.29954	0	0	0
91.1551	79	79.5508	-1.27355	0	0	0
91.2591	63	79.1719	-1.24756	0	0	0
91.3632	77	78.8374	-1.22157	0	0	0
91.4672	77	78.5354	-1.19558	0	0	0
91.5713	97	78.2574	-1.16959	0	0	0
91.6753	69	77.9971	-1.1436	0	0	0
91.7794	67	77.75	-1.11761	0	0	0
91.8834	81	77.5127	-1.09162	0	0	0
91.9875	83	77.8431	-1.06562	0	0	0
92.0916	66	77.5018	-1.03963	0	0	0
92.1956	74	77.189	-1.01364	0	0	0
92.2997	81	76.9046	-0.98765	0	0	0
92.4038	68	77.201	-0.96166	0	0	0
92.5078	80	76.8356	-0.93567	0	0	0
92.6119	64	76.5056	-0.90968	0	0	0
92.7159	86	76.209	-0.88369	0	0	0
92.82	78	75.9369	-0.8577	0	0	0
92.924	95	75.683	-0.83171	0	0	0
93.0281	83	75.4426	-0.80572	0	0	0
93.1321	88	75.2123	-0.77972	0	0	0
93.2362	74	74.9896	-0.75373	0	0	0.79227
93.3403	79	74.7729	-0.72774	0	0	0.79227
93.4443	75	74.5607	-0.70175	0	0	0.79227
93.5484	84	74.3521	-0.67576	0	0	0.79227
93.6525	72	74.7065	-0.64977	0	0	0.79227
93.7565	72	74.386	-0.62378	0	0	0.79227
93.8606	79	75.2273	-0.59779	0	0	0.79227
93.9646	68	74.7215	-0.5718	0	0	0.79227
94.0687	85	74.2838	-0.54581	0	0	0.79227
94.1727	85	74.4707	-0.51982	0	1	0.79227
94.2768	65	74.0274	-0.49382	0	0	0.79227
94.3808	77	73.6426	-0.46783	0	1	0.79227
94.4849	91	73.3079	-0.44184	0	1	0.79227
94.589	81	73.57	-0.41585	0	0	0.79227
94.693	91	73.1817	-0.38986	0	1	0.79227
94.7971	75	73.3973	-0.36387	0	0	0.79227
94.9011	80	72.9751	-0.33788	0	1	0.79227
95.0052	74	73.1659	-0.31189	0	0	0.79227
95.1093	89	72.7256	-0.2859	0	0	0.88923
95.2133	71	72.3431	-0.25991	0	0	1.40781
95.3174	70	72.0101	-0.23392	0	2	2.75249
95.4214	59	71.7137	-0.20792	1	9	6.88467
95.5255	72	71.444	-0.18193	4	22	20.1453
95.6295	80	71.1941	-0.15594	9	44	58.3284
95.7336	74	70.959	-0.12995	33	101	136.335
95.8377	65	70.735	-0.10396	99	208	251.656
95.9417	79	70.5194	-0.07797	283	421	395.771
96.0458	68	70.3104	-0.05198	493	586	544.013
96.1498	66	70.1064	-0.02599	729	801	665.54
96.2539	80	70.4665	2.5e-06	925	1000	741.767
96.358	57	70.1526	0.02599	1000	952	772.311
96.462	77	69.8653	0.05198	962	871	761.897
96.5661	57	69.605	0.07798	854	722	716.369
96.6701	83	69.3646	0.10397	752	578	653.07
96.7742	70	70.2749	0.12996	586	548	579.896
96.8782	84	69.8226	0.15595	486	456	505.504
96.9823	75	69.4272	0.18194	378	363	429.321
97.0864	66	69.0883	0.20793	319	359	356.124
97.1904	81	68.7907	0.23392	245	262	290.426
97.2945	55	68.5235	0.25991	181	291	236.124
97.3985	56	68.2785	0.2859	142	244	194.722
97.5026	76	68.0502	0.31189	113	198	160.662
97.6067	67	68.3942	0.33788	122	181	133.093
97.7107	75	68.0703	0.36388	110	158	113.872
97.8148	63	67.7773	0.38987	101	176	108.181
97.9188	70	67.5146	0.41586	94	144	114.014
98.0229	55	67.8341	0.44185	117	148	124.341
98.1269	75	67.4928	0.46784	165	114	138.444
98.231	72	67.7477	0.49383	184	101	150.445
98.3351	65	67.3593	0.51982	203	118	155.498
98.4391	71	67.0197	0.54581	226	109	159.351
98.5432	73	66.7233	0.5718	192	98	154.945
98.6472	78	66.4585	0.59779	194	86	143.192
98.7513	78	66.2171	0.62378	184	98	133.561
98.8554	69	65.9928	0.64978	118	80	118.862
98.9594	74	65.7815	0.67577	131	70	102.057
99.0635	76	66.1398	0.70176	101	68	87.766
99.1675	77	65.8282	0.72775	69	66	76.8795
99.2716	73	65.5461	0.75374	59	93	68.5805
99.3756	76	65.2933	0.77973	57	64	61.3989
99.4797	69	65.0618	0.80572	57	53	55.4936
99.5838	51	65.4063	0.83171	53	67	51.3551
99.6878	65	65.0854	0.8577	46	56	47.3683
99.7919	65	64.7972	0.88369	48	51	42.9198
99.8959	65	64.5406	0.90968	44	51	38.7103
100	75	64.3071	0.93567	37	56	36.0771
100.104	70	64.0907	0.96167	29	62	34.8577
100.208	64	64.4472	0.98766	29	64	34.2691
100.312	65	64.6959	1.01365	31	51	33.1995
100.416	73	64.2985	1.03964	32	58	30.9629
100.52	72	63.9552	1.06563	30	39	28.6641
100.624	46	64.2191	1.09162	23	51	28.0556
100.728	69	63.8399	1.11761	16	45	28.7724
100.832	69	63.51	1.1436	18	41	30.1655
100.937	78	63.2235	1.16959	24	38	32.5829
101.041	80	62.9687	1.19558	24	38	34.3843
101.145	59	62.7374	1.22157	30	48	34.361
101.249	68	63.0834	1.24757	32	44	32.7396
101.353	56	62.765	1.27356	26	34	30.3445
101.457	61	62.4802	1.29955	19	49	28.5864
101.561	66	62.2275	1.32554	12	36	28.3738
101.665	74	61.9984	1.35153	10	27	29.2338
101.769	62	61.7867	1.37752	13	29	30.2946
101.873	53	62.148	1.40351	19	25	31.4678
101.977	57	61.8418	1.4295	19	27	31.0796
102.081	59	61.5669	1.45549	22	36	29.837
102.185	71	61.3223	1.48148	20	20	29.4024
102.289	73	61.1001	1.50747	9	20	28.4892
102.393	50	60.8944	1.53347	16	20	28.374
102.497	61	60.701	1.55946	10	27	28.1851
102.601	57	60.5168	1.58545	13	25	27.1301
102.706	69	60.3396	1.61144	14	15	25.1883
102.81	60	60.1678	1.63743	11	29	23.0953
102.914	54	60.0002	1.66342	6	23	21.5937
103.018	74	59.8359	1.68941	2	21	20.4174
103.122	75	59.6743	1.7154	2	22	19.426
103.226	53	59.5149	1.74139	3	22	18.8955
103.33	69	59.3573	1.76738	1	24	18.1684
103.434	50	59.2014	1.79337	3	21	17.4232
103.538	73	59.0469	1.81937	2	20	17.021
103.642	53	58.8937	1.84536	0	21	16.7313
103.746	61	58.7416	1.87135	1	27	16.5255
103.85	73	58.5906	1.89734	1	24	16.2844
103.954	50	58.4406	1.92333	1	24	16.0535
104.058	54	58.2915	1.94932	1	13	15.9377
104.162	53	58.1433	1.97531	0	18	15.701
104.266	68	57.9961	2.0013	1	23	15.616
104.37	52	57.8496	2.02729	0	16	15.6048
104.475	53	57.704	2.05328	0	13	15.4407
104.579	70	57.5591	2.07927	1	24	15.3068
104.683	55	57.415	2.10527	0	15	15.3883
104.787	68	57.2716	2.13126	0	16	15.552
104.891	54	57.129	2.15725	0	11	15.4591
104.995	42	56.9871	2.18324	2	17	15.4263
105.099	62	56.8458	2.20923	0	14	15.2313
105.203	46	57.2653	2.23522	1	27	15.0609
105.307	65	57.0081	2.26121	0	16	15.0058
105.411	60	56.7756	2.2872	0	18	15.0951
105.515	49	56.5683	2.31319	0	20	15.1435
105.619	76	56.3796	2.33918	1	16	15.0614
105.723	53	56.2046	2.36517	1	18	14.8213
105.827	53	56.0397	2.39117	1	13	14.6099
105.931	58	56.4423	2.41716	0	13	14.4209
106.035	68	56.1731	2.44315	0	13	14.2497
106.139	41	55.9322	2.46914	0	10	14.0922
106.243	59	55.7193	2.49513	0	16	13.9455
106.348	45	55.5268	2.52112	0	17	13.807
106.452	61	55.3493	2.54711	0	19	13.675
106.556	54	55.183	2.5731	0	13	13.5478
106.66	64	55.0249	2.59909	0	8	13.4244
106.764	55	54.873	2.62508	0	13	13.4007
106.868	48	54.7257	2.65107	0	16	13.413
106.972	39	54.582	2.67707	0	13	13.3423
107.076	48	54.4411	2.70306	1	12	13.317
107.18	61	54.8624	2.72905	0	12	13.2163
107.284	60	54.6082	2.75504	1	10	13.1672
107.388	55	54.3794	2.78103	0	17	12.951
107.492	46	54.1765	2.80702	1	13	12.7567
107.596	53	53.9926	2.83301	0	14	12.6772
107.7	55	53.8227	2.859	0	21	12.7429
107.804	58	53.663	2.88499	0	11	12.6724
107.908	49	54.0711	2.91098	1	17	12.44
108.012	45	54.3678	2.93697	1	13	12.234
108.117	48	54.0153	2.96297	0	11	12.0492
108.221	54	53.7148	2.98896	0	14	11.8817
108.325	67	53.4596	3.01495	0	13	11.7282
108.429	67	53.2374	3.04094	0	17	11.6829
108.533	58	53.0394	3.06693	0	8	11.6805
108.637	55	52.8591	3.09292	0	12	11.504
108.741	54	52.6919	3.11891	1	10	11.3437
108.845	66	52.5344	3.1449	0	18	11.1967
108.949	62	52.3842	3.17089	0	15	11.0604
109.053	52	52.2395	3.19688	0	12	10.9328
109.157	41	52.0989	3.22287	0	12	10.8123
109.261	46	52.5216	3.24887	0	8	10.6976
109.365	53	52.2696	3.27486	0	6	10.5876
109.469	49	52.0435	3.30085	0	7	10.4815
109.573	55	51.8439	3.32684	0	7	10.3785
109.677	40	51.6635	3.35283	0	9	10.2782
109.781	60	51.4974	3.37882	0	11	10.1802
109.886	57	51.3419	3.40481	0	8	10.084
109.99	43	51.1941	3.4308	0	8	9.98952
110.094	58	51.0523	3.45679	0	10	9.8964
110.198	60	50.9149	3.48278	0	11	9.80452
110.302	57	50.7809	3.50877	0	12	9.71378
110.406	46	50.6497	3.53476	0	11	9.62405
110.51	45	50.5205	3.56076	0	4	9.53528
110.614	59	50.3931	3.58675	0	7	9.4474
110.718	52	50.267	3.61274	0	8	9.36038
110.822	44	50.1422	3.63873	0	11	9.27418
110.926	40	50.0185	3.66472	0	10	9.18877
111.03	55	49.8956	3.69071	0	8	9.10415
111.134	53	49.7736	3.7167	0	10	9.02029
111.238	62	50.2125	3.74269	0	6	8.9372
111.342	45	49.9747	3.76868	0	14	8.85486
111.446	59	49.7615	3.79467	0	8	8.77327
111.55	46	50.1337	3.82066	0	8	8.69243
111.655	43	49.8472	3.84666	0	10	8.61233
111.759	56	50.1583	3.87265	0	14	8.53298
111.863	61	49.8268	3.89864	0	7	8.45436
111.967	62	50.1047	3.92463	0	7	8.37649
112.071	62	49.7486	3.95062	0	3	8.29936
112.175	57	49.448	3.97661	0	3	8.22296
112.279	48	49.1953	4.0026	0	4	8.1473
112.383	57	48.9775	4.02859	0	11	8.07236
112.487	42	48.7853	4.05458	0	7	7.99816
112.591	49	48.6118	4.08057	0	7	7.92468
112.695	44	48.4522	4.10656	0	7	7.85192
112.799	45	48.3029	4.13256	0	10	7.77988
112.903	45	48.1613	4.15855	0	9	7.70855
113.007	50	48.0254	4.18454	0	6	7.63793
113.111	50	47.894	4.21053	0	5	7.56801
113.215	43	47.766	4.23652	0	16	7.49879
113.319	47	47.6407	4.26251	0	8	7.43027
113.424	54	47.5175	4.2885	0	9	7.36243
113.528	38	47.3962	4.31449	0	10	7.29528
113.632	44	47.2762	4.34048	0	6	7.2288
113.736	52	47.7177	4.36647	0	9	7.16299
113.84	49	47.4829	4.39246	0	8	7.09785
113.944	54	47.273	4.41846	0	7	7.03337
114.048	48	47.0887	4.44445	0	10	6.96955
114.152	57	46.9231	4.47044	0	5	6.90637
114.256	47	46.7714	4.49643	0	8	6.84383
114.36	43	46.6298	4.52242	0	4	6.78193
114.464	41	46.4958	4.54841	0	9	6.72066
114.568	41	46.3674	4.5744	0	5	6.66001
114.672	48	46.2434	4.60039	0	6	6.59999
114.776	46	46.1227	4.62638	0	3	6.54057
114.88	46	46.0045	4.65237	0	4	6.48176
114.984	50	45.8884	4.67836	0	7	6.42355
115.088	47	45.7738	4.70436	0	8	6.36593
115.193	61	45.6607	4.73035	0	9	6.30891
115.297	43	45.5486	4.75634	0	11	6.25246
115.401	47	45.4376	4.78233	0	12	6.19659
115.505	44	45.3274	4.80832	0	10	6.1413
115.609	35	45.218	4.83431	0	10	6.08656
115.713	49	45.1092	4.8603	0	7	6.03239
115.817	40	45.0012	4.88629	0	4	5.97877
115.921	42	44.8937	4.91228	0	9	5.9257
116.025	40	44.7868	4.93827	0	7	5.87317
116.129	45	44.6805	4.96426	0	7	5.82118
116.233	35	44.5747	4.99026	0	2	5.76972
116.337	50	44.4694	5.01625	0	3	5.71879
116.441	50	44.3646	5.04224	0	8	5.66838
116.545	54	44.2602	5.06823	0	4	5.61848
116.649	49	44.1564	5.09422	0	5	5.5691
116.753	48	44.053	5.12021	0	6	5.52022
116.857	51	43.95	5.1462	0	3	5.47183
116.962	41	43.8475	5.17219	0	2	5.42395
117.066	40	43.7454	5.19818	0	6	5.37655
117.17	44	43.6437	5.22417	0	5	5.32964
117.274	51	43.5424	5.25016	0	5	5.28321
117.378	44	43.4415	5.27616	0	7	5.23726
117.482	43	43.341	5.30215	0	3	5.19177
117.586	48	43.801	5.32814	0	12	5.14675
117.69	43	43.584	5.35413	0	8	5.10219
117.794	52	43.3914	5.38012	0	5	5.05809
117.898	33	43.2238	5.40611	0	9	5.01444
118.002	37	43.0745	5.4321	0	5	4.97123
118.106	45	42.9386	5.45809	0	5	4.92847
118.21	42	42.8125	5.48408	0	11	4.88614
118.314	44	42.6937	5.51007	0	6	4.84425
118.418	41	42.5803	5.53606	0	5	4.80278
118.522	42	42.4709	5.56206	0	8	4.76174
118.626	36	42.3645	5.58805	0	6	4.72112
118.73	45	42.8205	5.61404	0	3	4.68092
118.835	52	42.6009	5.64003	0	3	4.64113
118.939	43	42.4067	5.66602	0	6	4.60174
119.043	44	42.2384	5.69201	0	5	4.56276
119.147	34	42.649	5.718	0	9	4.52418
119.251	45	42.3961	5.74399	0	0	4.48599
119.355	37	42.1773	5.76998	0	5	4.44819
119.459	46	41.9907	5.79597	0	5	4.41078
119.563	45	41.8276	5.82196	0	4	4.37375
119.667	49	41.6816	5.84796	0	6	4.3371
119.771	38	41.5484	5.87395	0	8	4.30082
119.875	46	41.4244	5.89994	0	5	4.26492
119.979	43	41.3073	5.92593	0	7	4.22939
120.083	43	41.1954	5.95192	0	9	4.19421
120.187	32	41.0874	5.97791	0	10	4.1594
120.291	49	40.9823	6.0039	0	2	4.12495
120.395	42	40.8796	6.02989	0	9	4.09084
120.499	34	40.7786	6.05588	0	4	4.05709
120.604	40	40.6791	6.08187	0	3	4.02368
120.708	34	40.5807	6.10786	0	4	3.99061
120.812	36	40.4834	6.13385	0	4	3.95788
120.916	39	40.3869	6.15985	0	5	3.92549
121.02	40	40.2911	6.18584	0	4	3.89343
121.124	41	40.7561	6.21183	0	5	3.86169
121.228	38	40.5443	6.23782	0	2	3.83028
121.332	33	40.3571	6.26381	0	7	3.79919
121.436	48	40.195	6.2898	0	3	3.76842
121.54	39	40.0514	6.31579	0	7	3.73797
121.644	47	39.9212	6.34178	0	3	3.70783
121.748	33	39.801	6.36777	0	6	3.67799
121.852	47	39.6881	6.39376	0	7	3.64846
121.956	41	39.5807	6.41975	0	3	3.61923
122.06	39	39.4773	6.44575	0	12	3.5903
122.164	34	39.377	6.47174	0	2	3.56167
122.268	43	39.8392	6.49773	0	4	3.53333
122.373	46	39.6258	6.52372	0	6	3.50528
122.477	46	39.4379	6.54971	0	7	3.47752
122.581	44	39.8359	6.5757	0	6	3.45004
122.685	45	39.5755	6.60169	0	1	3.42285
122.789	38	39.3529	6.62768	0	2	3.39593
122.893	43	39.1652	6.65367	0	5	3.36928
122.997	40	39.0029	6.67966	0	4	3.34291
123.101	44	38.8593	6.70565	0	5	3.31681
123.205	38	38.7293	6.73165	0	2	3.29098
123.309	37	39.1695	6.75764	0	2	3.26541
123.413	40	38.9398	6.78363	0	3	3.2401
123.517	38	38.7396	6.80962	0	10	3.21505
123.621	42	38.5684	6.83561	0	2	3.19026
123.725	41	38.4182	6.8616	0	3	3.16572
123.829	43	38.2836	6.88759	0	3	3.14143
123.933	38	38.1603	6.91358	0	6	3.11739
124.037	49	38.0455	6.93957	0	11	3.0936
124.142	41	37.937	6.96556	0	5	3.07005
124.246	37	37.8332	6.99155	0	1	3.04674
124.35	30	37.733	7.01755	0	4	3.02367
124.454	38	37.6355	7.04354	0	1	3.00084
124.558	34	37.5402	7.06953	0	4	2.97824
124.662	45	37.4466	7.09552	0	8	2.95587
124.766	45	37.3544	7.12151	0	3	2.93373
124.87	33	37.2634	7.1475	0	1	2.91181
124.974	35	37.1733	7.17349	0	2	2.89013
125.078	36	37.084	7.19948	0	5	2.86866
125.182	39	36.9955	7.22547	0	7	2.84741
125.286	39	36.9076	7.25146	0	3	2.82638
125.39	37	36.8204	7.27745	0	1	2.80557
125.494	47	36.7337	7.30345	0	9	2.78496
125.598	41	36.6475	7.32944	0	4	2.76457
125.702	31	36.5618	7.35543	0	3	2.74439
125.806	44	36.4766	7.38142	0	3	2.72441
125.911	38	36.3918	7.40741	0	3	2.70464
126.015	39	36.3075	7.4334	0	6	2.68507
126.119	40	36.2236	7.45939	0	10	2.6657
126.223	46	36.1401	7.48538	0	3	2.64653
126.327	37	36.057	7.51137	0	6	2.62756
126.431	36	35.9742	7.53736	0	5	2.60878
126.535	41	35.8919	7.56335	0	6	2.59019
126.639	45	35.8099	7.58935	0	1	2.57179
126.743	36	35.7282	7.61534	0	3	2.55358
126.847	49	35.6469	7.64133	0	5	2.53556
126.951	37	35.566	7.66732	0	1	2.51772
127.055	43	35.4854	7.69331	0	2	2.50006
127.159	52	35.4051	7.7193	0	4	2.48258
127.263	39	35.3251	7.74529	0	3	2.46529
127.367	31	35.2454	7.77128	0	2	2.44817
127.471	35	35.1661	7.79727	0	6	2.43122
127.575	28	35.087	7.82326	0	4	2.41445
127.68	37	35.0083	7.84925	0	1	2.39785
127.784	35	34.9298	7.87525	0	1	2.38142
127.888	28	34.8516	7.90124	0	3	2.36516
127.992	50	34.7737	7.92723	0	5	2.34906
128.096	38	34.6961	7.95322	0	4	2.33313
128.2	30	34.6187	7.97921	0	5	2.31737
128.304	41	34.5416	8.0052	0	5	2.30176
128.408	34	35.0249	8.03119	0	2	2.28631
128.512	39	34.831	8.05718	0	3	2.27102
128.616	30	34.6614	8.08317	0	1	2.25589
128.72	34	34.5167	8.10916	0	7	2.24091
128.824	33	34.3903	8.13515	0	3	2.22609
128.928	46	34.2771	8.16115	0	2	2.21142
129.032	27	34.1736	8.18714	0	2	2.1969
129.136	37	34.0773	8.21313	0	5	2.18252
129.24	34	33.9862	8.23912	0	6	2.1683
129.344	43	33.899	8.26511	0	3	2.15421
129.448	34	33.8148	8.2911	0	3	2.14028
129.553	31	34.2929	8.31709	0	5	2.12648
129.657	36	34.0953	8.34308	0	4	2.11283
129.761	38	33.923	8.36907	0	7	2.09932
129.865	26	33.7764	8.39506	0	3	2.08594
129.969	27	33.6486	8.42105	0	6	2.0727
130.073	31	33.5345	8.44704	0	2	2.0596
130.177	31	33.4305	8.47304	0	3	2.04663
130.281	30	33.3339	8.49903	0	5	2.0338
130.385	40	33.2428	8.52502	0	3	2.02109
130.489	21	33.7158	8.55101	0	4	2.00852
130.593	26	33.5146	8.577	0	4	1.99607
130.697	39	33.3396	8.60299	0	0	1.98375
130.801	35	33.1911	8.62898	0	5	1.97156
130.905	49	33.062	8.65497	0	4	1.95949
131.009	36	32.947	8.68096	0	2	1.94755
131.113	49	32.8423	8.70695	0	1	1.93572
131.217	26	32.7453	8.73294	0	5	1.92402
131.322	25	32.654	8.75894	0	5	1.91244
131.426	39	32.5669	8.78493	0	3	1.90098
131.53	29	32.483	8.81092	0	0	1.88964
131.634	30	32.4016	8.83691	0	1	1.87841
131.738	29	32.3219	8.8629	0	1	1.86729
131.842	30	32.2438	8.88889	0	3	1.85629
131.946	29	32.1668	8.91488	0	6	1.8454
132.05	30	32.0908	8.94087	0	8	1.83463
132.154	40	32.0155	8.96686	0	3	1.82396
132.258	33	31.941	8.99285	0	6	1.8134
132.362	38	31.867	9.01884	0	5	1.80295
132.466	35	31.7936	9.04484	0	6	1.79261
132.57	33	31.7206	9.07083	0	1	1.78237
132.674	38	31.648	9.09682	0	4	1.77224
132.778	30	31.5759	9.12281	0	1	1.76221
132.882	32	31.5041	9.1488	0	4	1.75229
132.986	30	31.9928	9.17479	0	5	1.74246
133.091	24	31.8044	9.20078	0	6	1.73274
133.195	30	31.6404	9.22677	0	1	1.72312
133.299	35	31.5014	9.25276	0	3	1.71359
133.403	33	31.3806	9.27875	0	3	1.70416
133.507	35	31.2731	9.30474	0	2	1.69483
133.611	27	31.1755	9.33074	0	2	1.78256
133.715	29	31.085	9.35673	0	8	1.90414
133.819	26	30.9998	9.38272	0	5	1.8442
133.923	29	30.9185	9.40871	1	1	1.79465
134.027	32	30.8403	9.4347	0	3	1.75351
134.131	31	30.7642	9.46069	0	5	1.7192
134.235	38	30.6899	9.48668	0	6	1.69041
134.339	31	30.617	9.51267	0	2	1.66607
134.443	39	30.5451	9.53866	0	4	1.64532
134.547	40	30.4741	9.56465	0	1	1.62746
134.651	40	30.4037	9.59064	0	4	1.61191
134.755	35	30.334	9.61664	0	2	1.59822
134.86	31	30.2648	9.64263	0	4	1.586
134.964	22	30.1961	9.66862	0	1	1.57497
135.068	36	30.1278	9.69461	0	3	1.56487
135.172	30	30.0598	9.7206	0	3	1.55552
135.276	28	29.9922	9.74659	0	3	1.54676
135.38	36	29.9249	9.77258	0	2	1.53846
135.484	18	29.858	9.79857	0	2	1.53053
135.588	32	29.7913	9.82456	0	1	1.5229
135.692	25	29.7249	9.85055	0	2	1.51549
135.796	30	30.2189	9.87654	0	5	1.50827
135.9	34	30.0358	9.90254	0	3	1.5012
136.004	28	29.8769	9.92853	0	2	1.49425
136.108	34	29.743	9.95452	0	2	1.48739
136.212	24	29.6273	9.98051	0	5	1.48062
136.316	29	29.5248	10.0065	0	5	1.47392
136.42	31	29.4321	10.0325	0	4	1.46727
136.524	33	29.3465	10.0585	0	4	1.46069
136.629	25	29.8262	10.0845	0	1	1.45415
136.733	35	29.6325	10.1105	0	2	1.44766
136.837	25	29.4657	10.1364	0	3	1.44121
136.941	44	29.3257	10.1624	0	4	1.43482
137.045	21	29.2054	10.1884	0	2	1.42846
137.149	41	29.0995	10.2144	0	4	1.42215
137.253	27	29.004	10.2404	0	5	1.41589
137.357	31	28.9163	10.2664	0	4	1.40968
137.461	32	28.8343	10.2924	0	5	1.40351
137.565	28	28.7565	10.3184	0	1	1.39738
137.669	31	28.6819	10.3444	0	2	1.39131
137.773	26	28.6097	10.3704	0	1	1.38529
137.877	27	28.5394	10.3964	0	6	1.37931
137.981	22	28.4705	10.4223	0	1	1.37339
138.085	29	28.4027	10.4483	0	1	1.36751
138.189	36	28.3359	10.4743	0	4	1.36169
138.293	29	28.2698	10.5003	0	2	1.35592
138.398	18	28.2044	10.5263	0	2	1.35021
138.502	23	28.6996	10.5523	0	1	1.34454
138.606	30	28.5179	10.5783	0	1	1.33893
138.71	26	28.3606	10.6043	0	1	1.33337
138.814	25	28.2285	10.6303	0	3	1.32786
138.918	29	28.1146	10.6563	0	2	1.32241
139.022	21	28.0141	10.6823	0	6	1.31701
139.126	19	27.9234	10.7082	0	3	1.31166
139.23	28	27.8399	10.7342	0	6	1.30636
139.334	30	27.7617	10.7602	0	2	1.30111
139.438	24	27.6876	10.7862	0	3	1.29592
139.542	32	27.6163	10.8122	0	5	1.29078
139.646	28	27.5473	10.8382	0	1	1.28569
139.75	27	27.4801	10.8642	0	4	1.28065
139.854	26	27.4142	10.8902	0	2	1.27566
139.958	25	27.3494	10.9162	0	3	1.27072
140.062	31	27.2854	10.9422	0	3	1.26583
140.166	23	27.2221	10.9682	0	5	1.26098
140.271	27	27.1594	10.9941	0	1	1.25619
140.375	27	27.0973	11.0201	0	6	1.25145
140.479	25	27.0356	11.0461	0	1	1.24675
140.583	31	26.9743	11.0721	0	2	1.2421
140.687	26	26.9134	11.0981	0	2	1.2375
140.791	20	26.8528	11.1241	0	1	1.23295
140.895	39	26.7925	11.1501	0	2	1.22844
140.999	22	26.7325	11.1761	0	6	1.22398
141.103	23	26.6729	11.2021	0	4	1.21956
141.207	18	26.6135	11.2281	0	1	1.21519
141.311	25	26.5544	11.2541	0	3	1.21087
141.415	36	27.0556	11.28	0	1	1.20658
141.519	39	26.8797	11.306	0	2	1.20234
141.623	25	26.728	11.332	0	3	1.19815
141.727	35	26.6013	11.358	0	5	1.19399
141.831	28	26.4927	11.384	0	2	1.18989
141.935	29	26.3974	11.41	0	2	1.18582
142.04	28	26.3118	11.436	0	3	1.18179
142.144	30	26.2333	11.462	0	4	1.1778
142.248	26	26.16	11.488	0	2	1.17386
142.352	25	26.0907	11.514	0	3	1.16995
142.456	27	26.0242	11.54	0	0	1.16609
142.56	25	25.9599	11.566	0	2	1.16226
142.664	19	25.8973	11.5919	0	0	1.15848
142.768	26	25.836	11.6179	0	1	1.15473
142.872	21	25.7757	11.6439	0	1	1.15102
142.976	34	25.7162	11.6699	0	3	1.14735
143.08	28	25.6574	11.6959	0	4	1.14372
143.184	31	25.5991	11.7219	0	0	1.14012
143.288	21	25.5413	11.7479	0	3	1.13656
143.392	21	25.4838	11.7739	0	5	1.13304
143.496	33	25.4268	11.7999	0	2	1.12955
143.6	17	25.3701	11.8259	0	3	1.1261
143.704	30	25.3136	11.8519	0	0	1.12268
143.809	20	25.2575	11.8778	0	1	1.1193
143.913	23	25.2016	11.9038	0	1	1.11596
144.017	29	25.146	11.9298	0	1	1.11264
144.121	24	25.0906	11.9558	0	2	1.10937
144.225	24	25.0355	11.9818	0	1	1.10612
144.329	25	24.9806	12.0078	0	3	1.10291
144.433	18	24.9259	12.0338	0	1	1.09973
144.537	18	24.8714	12.0598	0	2	1.09658
144.641	25	24.8171	12.0858	0	1	1.09347
144.745	32	24.763	12.1118	0	4	1.09039
144.849	20	24.7092	12.1378	0	1	1.08734
144.953	16	24.6555	12.1637	0	0	1.08432
145.057	22	24.602	12.1897	0	3	1.08133
145.161	30	24.5487	12.2157	0	5	1.07837
145.265	19	24.4956	12.2417	0	2	1.07544
145.369	27	24.4426	12.2677	0	3	1.07255
145.473	28	24.3898	12.2937	0	0	1.06968
145.578	22	24.3373	12.3197	0	1	1.06684
145.682	25	24.8449	12.3457	0	4	1.06403
145.786	25	24.6754	12.3717	0	0	1.06125
145.89	15	24.53	12.3977	0	5	1.0585
145.994	19	24.4095	12.4237	0	0	1.05577
146.098	18	24.3071	12.4496	0	4	1.05308
146.202	23	24.2178	12.4756	0	2	1.05041
146.306	23	24.1382	12.5016	0	4	1.04776
146.41	20	24.6258	12.5276	0	0	1.04515
146.514	20	24.4412	12.5536	0	0	1.04256
146.618	17	24.2843	12.5796	0	4	1.04
146.722	34	24.1551	12.6056	0	0	1.03747
146.826	26	24.0459	12.6316	0	5	1.03496
146.93	27	23.9513	12.6576	0	2	1.03247
147.034	23	23.8675	12.6836	0	0	1.03001
147.138	27	23.7915	12.7096	0	1	1.02758
147.242	24	23.7213	12.7355	0	2	1.02517
147.347	29	23.6555	12.7615	0	4	1.02279
147.451	23	23.5928	12.7875	0	1	1.02043
147.555	21	23.5325	12.8135	0	2	1.0181
147.659	19	23.4741	12.8395	0	5	1.01579
147.763	24	23.4171	12.8655	0	2	1.0135
147.867	27	23.3612	12.8915	0	0	1.01124
147.971	14	23.3062	12.9175	0	2	1.00899
148.075	17	23.2519	12.9435	0	1	1.00678
148.179	20	23.1982	12.9695	0	1	1.00458
148.283	27	23.145	12.9954	0	3	1.00241
148.387	18	23.0923	13.0214	0	2	1.00026
148.491	16	23.0399	13.0474	0	0	0.99813
148.595	13	22.9879	13.0734	0	2	0.99602
148.699	21	22.9363	13.0994	0	2	0.99394
148.803	19	22.8849	13.1254	0	4	0.99187
148.907	12	22.8338	13.1514	0	1	0.98983
149.011	20	22.783	13.1774	0	2	0.98781
149.115	27	22.7324	13.2034	0	2	0.98581
149.22	28	22.6821	13.2294	0	1	0.98383
149.324	24	22.632	13.2554	0	2	0.98187
149.428	21	22.5822	13.2813	0	2	0.97993
149.532	20	22.5325	13.3073	0	1	0.97801
149.636	18	22.4831	13.3333	0	2	0.97611
149.74	24	22.4339	13.3593	0	9	0.97423
149.844	25	22.3849	13.3853	0	1	0.97236
149.948	26	22.3361	13.4113	0	1	0.97052
150.052	29	22.2874	13.4373	0	1	0.9687
150.156	20	22.239	13.4633	0	4	0.96689
150.26	22	22.1908	13.4893	0	4	0.9651
150.364	14	22.1427	13.5153	0	0	0.96334
150.468	21	22.0948	13.5413	0	3	0.96159
150.572	23	22.0471	13.5672	0	2	0.95985
150.676	22	21.9996	13.5932	0	2	0.95814
150.78	18	21.9522	13.6192	0	2	0.95644
150.885	25	21.905	13.6452	0	3	0.95476
150.989	16	21.8579	13.6712	0	2	0.9531
151.093	20	21.811	13.6972	0	4	0.95145
151.197	33	21.7643	13.7232	0	1	0.94982
151.301	23	22.2778	13.7492	0	1	0.94821
151.405	22	22.1141	13.7752	0	1	0.94661
151.509	16	21.9745	13.8012	0	4	0.94504
151.613	28	21.8598	13.8272	0	2	0.94347
151.717	25	21.7631	13.8531	0	5	0.94192
151.821	15	21.6796	13.8791	0	5	0.94039
151.925	22	21.6058	13.9051	0	0	0.93888
152.029	18	21.539	13.9311	0	1	0.93738
152.133	27	21.4773	13.9571	0	2	0.93589
152.237	20	21.4195	13.9831	0	1	0.93442
152.341	21	21.3645	14.0091	0	1	0.93297
152.445	19	21.3116	14.0351	0	4	0.93153
152.549	21	21.2603	14.0611	0	2	0.9301
152.653	17	21.2102	14.0871	0	4	0.92869
152.758	20	21.1611	14.1131	0	2	0.9273
152.862	18	21.1127	14.139	0	1	0.92591
152.966	33	21.0649	14.165	0	0	0.92455
153.07	18	21.0177	14.191	0	0	0.92319
153.174	28	20.9708	14.217	0	2	0.92185
153.278	18	20.9243	14.243	0	1	0.92053
153.382	19	20.8781	14.269	0	0	0.91922
153.486	19	20.8321	14.295	0	1	0.91792
153.59	31	20.7864	14.321	0	2	0.91663
153.694	26	20.741	14.347	0	1	0.91536
153.798	15	21.2558	14.373	0	4	0.9141
153.902	23	21.0936	14.399	0	0	0.91285
154.006	25	20.9554	14.425	0	0	0.91162
154.11	17	20.8422	14.4509	0	2	0.9104
154.214	18	20.747	14.4769	0	3	0.90919
154.318	28	20.6651	14.5029	0	0	0.90799
154.422	19	20.5928	14.5289	0	2	0.90681
154.527	25	20.5276	14.5549	0	2	0.90563
154.631	17	20.4676	14.5809	0	4	0.90447
154.735	13	20.4114	14.6069	0	1	0.90333
154.839	16	20.3581	14.6329	0	1	0.90219
154.943	17	20.3069	14.6589	0	2	0.90106
155.047	13	20.2573	14.6849	0	3	0.89995
155.151	22	20.209	14.7109	0	0	0.89885
155.255	21	20.1617	14.7368	0	0	0.89776
155.359	19	20.1151	14.7628	0	1	0.89668
155.463	17	20.0691	14.7888	0	0	0.89561
155.567	23	20.0236	14.8148	0	2	0.89455
155.671	21	19.9785	14.8408	0	3	0.89351
155.775	20	19.9338	14.8668	0	1	0.89247
155.879	27	19.8894	14.8928	0	1	0.89145
155.983	11	19.8453	14.9188	0	2	0.89043
156.087	19	19.8015	14.9448	0	1	0.88943
156.191	11	19.7579	14.9708	0	1	0.88843
156.296	13	19.7146	14.9968	0	4	0.88745
156.4	26	19.6714	15.0227	0	1	0.88647
156.504	24	19.6285	15.0487	0	4	0.88551
156.608	18	19.5857	15.0747	0	1	0.88456
156.712	16	19.5432	15.1007	0	0	0.88361
156.816	11	19.5008	15.1267	0	1	0.88268
156.92	20	19.4585	15.1527	0	1	0.88175
157.024	16	19.4165	15.1787	0	5	0.88084
157.128	15	19.3746	15.2047	0	0	0.87993
157.232	16	19.3329	15.2307	0	2	0.87903
157.336	16	19.2914	15.2567	0	3	0.87814
157.44	24	19.2499	15.2827	0	1	0.87727
157.544	19	19.2087	15.3086	0	0	0.8764
157.648	18	19.1676	15.3346	0	1	0.87553
157.752	19	19.1266	15.3606	0	2	0.87468
157.856	16	19.0858	15.3866	0	4	0.87384
157.96	26	19.0451	15.4126	0	3	0.873
158.065	20	19.0046	15.4386	0	1	0.87218
158.169	21	18.9642	15.4646	0	2	0.87136
158.273	16	18.9239	15.4906	0	3	0.87055
158.377	25	18.8838	15.5166	0	1	0.86975
158.481	20	18.8438	15.5426	0	3	0.86896
158.585	14	18.8039	15.5686	0	0	0.86817
158.689	18	18.7641	15.5945	0	1	0.8674
158.793	21	18.7245	15.6205	0	2	0.86663
158.897	14	18.685	15.6465	0	2	0.86587
159.001	12	18.6456	15.6725	0	5	0.86511
159.105	23	18.6063	15.6985	0	2	0.86437
159.209	14	18.5671	15.7245	0	2	0.86363
159.313	18	18.5281	15.7505	0	2	0.8629
159.417	18	19.0492	15.7765	0	1	0.86218
159.521	17	18.8931	15.8025	0	2	0.86146
159.625	18	19.3212	15.8285	0	2	0.86075
159.729	15	19.0967	15.8544	0	1	0.86005
159.834	17	18.9142	15.8804	0	2	0.85936
159.938	24	18.7696	15.9064	0	0	0.85867
160.042	21	18.6525	15.9324	0	0	0.85799
160.146	20	18.5554	15.9584	0	1	0.85732
160.25	12	18.473	15.9844	0	1	0.85665
160.354	15	18.9613	16.0104	0	3	0.856
160.458	19	18.7801	16.0364	0	1	0.85534
160.562	16	18.6286	16.0624	0	2	0.8547
160.666	21	18.5062	16.0884	0	1	0.85406
160.77	11	18.4048	16.1144	0	6	0.85343
160.874	19	18.3188	16.1404	0	0	0.8528
160.978	24	18.2441	16.1663	0	1	0.85218
161.082	20	18.1777	16.1923	0	1	0.85157
161.186	25	18.1175	16.2183	0	1	0.85096
161.29	15	18.6218	16.2443	0	0	0.85036
161.394	27	18.4523	16.2703	0	3	0.84977
161.498	16	18.3092	16.2963	0	1	0.84918
161.602	13	18.1928	16.3223	0	5	0.8486
161.707	15	18.0958	16.3483	0	1	0.84802
161.811	23	18.013	16.3743	0	1	0.84745
161.915	18	17.9407	16.4003	0	3	0.84688
162.019	13	17.8761	16.4262	0	0	0.84633
162.123	16	17.8171	16.4522	0	1	0.84577
162.227	22	17.7624	16.4782	0	1	0.84522
162.331	24	17.7108	16.5042	0	0	0.84468
162.435	14	17.6616	16.5302	0	2	0.84415
162.539	19	17.6143	16.5562	0	4	0.84362
162.643	23	17.5684	16.5822	0	0	0.84309
162.747	19	17.5237	16.6082	0	2	0.84257
162.851	22	17.4798	16.6342	0	2	0.84206
162.955	15	17.4368	16.6602	0	3	0.84155
163.059	31	17.3943	16.6862	0	2	0.84104
163.163	14	17.3524	16.7122	0	2	0.84054
163.267	16	17.311	16.7381	0	1	0.84005
163.371	13	17.27	16.7641	0	2	0.83956
163.476	16	17.2294	16.7901	0	0	0.83908
163.58	27	17.1891	16.8161	0	2	0.8386
163.684	23	17.1491	16.8421	0	2	0.83812
163.788	17	17.1095	16.8681	0	0	0.83765
163.892	23	17.0701	16.8941	0	1	0.83719
163.996	19	17.0311	16.9201	0	3	0.83673
164.1	21	16.9922	16.9461	0	1	0.83627
164.204	23	16.9537	16.9721	0	1	0.83582
164.308	17	16.9154	16.998	0	2	0.83538
164.412	11	16.8773	17.024	0	0	0.83494
164.516	18	16.8394	17.05	0	0	0.8345
164.62	20	16.8017	17.076	0	1	0.83407
164.724	19	17.3243	17.102	0	0	0.83364
164.828	20	17.1699	17.128	0	2	0.83322
164.932	13	17.0395	17.154	0	2	0.8328
165.036	12	16.934	17.18	0	0	0.83238
165.14	19	16.8467	17.206	0	1	0.83197
165.245	16	16.7726	17.232	0	0	0.83157
165.349	21	16.7081	17.258	0	1	0.83116
165.453	24	16.6507	17.284	0	0	0.92773
165.557	26	16.5986	17.3099	0	2	1.05806
165.661	17	16.5502	17.3359	0	1	1.00678
165.765	22	16.5047	17.3619	1	0	0.96579
165.869	15	17.0215	17.3879	0	1	0.93314
165.973	20	16.8625	17.4139	0	1	0.90722
166.077	14	16.7287	17.4399	0	2	0.88674
166.181	22	16.6206	17.4659	0	1	0.87063
166.285	21	16.5311	17.4919	0	3	0.85802
166.389	19	16.4554	17.5179	0	0	0.84821
166.493	19	16.3896	17.5439	0	3	0.84064
166.597	16	16.3311	17.5698	0	1	0.83483
166.701	21	16.278	17.5958	0	0	0.83043
166.805	18	16.229	17.6218	0	0	0.82713
166.909	16	16.1829	17.6478	0	2	0.82468
167.014	11	16.139	17.6738	0	1	0.82291
167.118	17	16.0969	17.6998	0	2	0.82164
167.222	23	16.056	17.7258	0	2	0.82077
167.326	13	16.0162	17.7518	0	2	0.82018
167.43	14	15.9772	17.7778	0	2	0.81982
167.534	16	15.9389	17.8038	0	0	0.81961
167.638	25	15.9011	17.8298	0	1	0.81951
167.742	14	15.8638	17.8558	0	1	0.81948
167.846	14	15.8269	17.8817	0	0	0.81951
167.95	19	15.7903	17.9077	0	4	0.81956
168.054	17	15.7541	17.9337	0	1	0.81962
168.158	15	15.7181	17.9597	0	1	0.81968
168.262	8	15.6824	17.9857	0	1	0.81973
168.366	13	15.647	18.0117	0	2	0.81977
168.47	16	15.6117	18.0377	0	0	0.81979
168.574	21	15.5767	18.0637	0	4	0.81979
168.678	17	15.5419	18.0897	0	2	0.81977
168.783	13	15.5074	18.1157	0	2	0.81973
168.887	24	15.473	18.1416	0	1	0.81967
168.991	23	15.4387	18.1676	0	0	0.81959
169.095	17	15.4047	18.1936	0	0	0.8195
169.199	24	15.3709	18.2196	0	0	0.81938
169.303	21	15.3372	18.2456	0	0	0.81925
169.407	20	15.3036	18.2716	0	2	0.81911
169.511	22	15.2703	18.2976	0	2	0.81895
169.615	15	15.2371	18.3236	0	0	0.81879
169.719	19	15.204	18.3496	0	0	0.81861
169.823	21	15.1711	18.3756	0	1	0.81842
169.927	14	15.1384	18.4016	0	2	0.81823
170.031	21	15.1057	18.4276	0	1	0.81803
170.135	17	15.0732	18.4535	0	0	0.81782
170.239	14	15.601	18.4795	0	1	0.81761
170.343	19	15.4515	18.5055	0	3	0.8174
170.447	17	15.3261	18.5315	0	1	0.81718
170.552	16	15.2255	18.5575	0	1	0.81696
170.656	11	15.143	18.5835	0	0	0.81674
170.76	10	15.0736	18.6095	0	3	0.81651
170.864	19	15.0139	18.6355	0	1	0.81629
170.968	10	14.9611	18.6615	0	0	0.81606
171.072	14	14.9135	18.6875	0	1	0.81584
171.176	17	14.8697	18.7135	0	1	0.81561
171.28	20	14.8287	18.7394	0	1	0.81538
171.384	19	14.7898	18.7654	0	0	0.81516
171.488	21	14.7525	18.7914	0	1	0.81493
171.592	20	14.7164	18.8174	0	1	0.81471
171.696	9	14.6811	18.8434	0	1	0.81449
171.8	16	14.6466	18.8694	0	0	0.81427
171.904	16	14.6127	18.8954	0	1	0.81405
172.008	15	14.5793	18.9214	0	2	0.81383
172.112	22	14.5462	18.9474	0	4	0.81361
172.216	16	14.5134	18.9734	0	1	0.8134
172.321	8	14.481	18.9993	0	2	0.81319
172.425	17	14.4488	19.0253	0	2	0.81298
172.529	23	14.4168	19.0513	0	1	0.81277
172.633	18	14.385	19.0773	0	0	0.81256
172.737	9	14.3534	19.1033	0	1	0.81235
172.841	11	14.322	19.1293	0	4	0.81215
172.945	16	14.2907	19.1553	0	1	0.81195
173.049	15	14.2596	19.1813	0	2	0.81175
173.153	16	14.2287	19.2073	0	1	0.81155
173.257	18	14.1979	19.2333	0	2	0.81135
173.361	17	14.1672	19.2593	0	1	0.81116
173.465	21	14.1367	19.2853	0	3	0.81096
173.569	28	14.1064	19.3112	0	2	0.81077
173.673	15	14.0761	19.3372	0	0	0.81059
173.777	12	14.046	19.3632	0	2	0.8104
173.881	15	14.016	19.3892	0	1	0.81021
173.985	11	13.9861	19.4152	0	2	0.81003
174.089	18	13.9563	19.4412	0	1	0.80985
174.194	14	13.9267	19.4672	0	1	0.80967
174.298	15	13.8971	19.4932	0	3	0.80949
174.402	14	13.8677	19.5192	0	4	0.80931
174.506	21	13.8384	19.5452	0	0	0.80914
174.61	9	13.8092	19.5711	0	2	0.80897
174.714	18	13.7801	19.5971	0	3	0.8088
174.818	9	13.751	19.6231	0	0	0.80863
174.922	12	13.7221	19.6491	0	1	0.80846
175.026	15	13.6933	19.6751	0	1	0.80829
175.13	21	13.6646	19.7011	0	1	0.80813
175.234	11	13.636	19.7271	0	1	0.80797
175.338	14	13.6075	19.7531	0	1	0.80781
175.442	10	13.579	19.7791	0	2	0.80765
175.546	13	13.5507	19.8051	0	1	0.80749
175.65	15	13.5224	19.8311	0	1	0.80734
175.754	17	14.0543	19.8571	0	1	0.80718
175.858	10	13.909	19.883	0	0	0.80703
175.963	14	13.7877	19.909	0	3	0.80688
176.067	13	14.2512	19.935	0	2	0.80673
176.171	16	14.0555	19.961	0	3	0.80658
176.275	11	13.8968	19.987	0	2	0.80643
176.379	14	14.3324	20.013	0	2	0.80629
176.483	13	14.1157	20.039	0	0	0.80615
176.587	20	13.941	20.065	0	2	0.806
176.691	14	13.8043	20.091	0	0	0.80586
176.795	13	13.6952	20.117	0	1	0.80572
176.899	13	13.6062	20.1429	0	4	0.80559
177.003	21	13.5319	20.1689	0	0	0.80545
177.107	16	13.4684	20.1949	0	2	0.80532
177.211	9	13.4128	20.2209	0	1	0.80518
177.315	16	13.363	20.2469	0	1	0.80505
177.419	19	13.8777	20.2729	0	2	0.80492
177.523	18	13.7182	20.2989	0	1	0.80479
177.627	11	13.5852	20.3249	0	2	0.80466
177.732	10	13.4788	20.3509	0	1	0.80453
177.836	13	13.3917	20.3769	0	0	0.80441
177.94	8	13.3188	20.4029	0	1	0.80428
178.044	12	13.2563	20.4289	0	1	0.80416
178.148	9	13.2014	20.4548	0	1	0.80404
178.252	14	13.1522	20.4808	0	0	0.80392
178.356	14	13.1072	20.5068	0	1	0.8038
178.46	16	13.0654	20.5328	0	0	0.80368
178.564	17	13.0259	20.5588	0	0	0.80356
178.668	17	12.9883	20.5848	0	0	0.80345
178.772	11	12.9521	20.6108	0	0	0.80334
178.876	8	12.917	20.6368	0	2	0.80322
178.98	6	12.8828	20.6628	0	1	0.80311
179.084	16	12.8494	20.6888	0	2	0.803
179.188	11	12.8165	20.7147	0	1	0.80289
179.292	5	12.7843	20.7407	0	1	0.80278
179.396	9	12.7524	20.7667	0	2	0.80267
179.501	8	12.721	20.7927	0	1	0.80257
179.605	16	12.6899	20.8187	0	0	0.80246
179.709	16	12.6592	20.8447	0	1	0.80236
179.813	15	12.6288	20.8707	0	1	0.80225
179.917	11	12.5987	20.8967	0	3	0.80215
180.021	11	12.5688	20.9227	0	1	0.80205
180.125	11	12.5392	20.9487	0	2	0.80195
180.229	9	12.5099	20.9747	0	1	0.80185
180.333	14	12.4808	21.0007	0	0	0.80175
180.437	16	12.4519	21.0266	0	1	0.80166
180.541	13	12.4232	21.0526	0	1	0.80156
180.645	21	12.3947	21.0786	0	1	0.80146
180.749	17	12.3664	21.1046	0	1	0.80137
180.853	11	12.3384	21.1306	0	1	0.80128
180.957	14	12.3105	21.1566	0	1	0.80118
181.061	12	12.2828	21.1826	0	1	0.80109
181.165	12	12.2552	21.2086	0	4	0.801
181.27	12	12.2278	21.2346	0	1	0.80091
181.374	7	12.2006	21.2606	0	2	0.80083
181.478	8	12.1736	21.2865	0	2	0.80074
181.582	19	12.1467	21.3125	0	0	0.80065
181.686	12	12.1199	21.3385	0	1	0.80057
181.79	12	12.0933	21.3645	0	0	0.80048
181.894	12	12.0669	21.3905	0	0	0.8004
181.998	12	12.0406	21.4165	0	1	0.80031
182.102	10	12.0144	21.4425	0	1	0.80023
182.206	13	11.9883	21.4685	0	1	0.80015
182.31	14	11.9624	21.4945	0	1	0.80007
182.414	14	11.9366	21.5205	0	0	0.79999
182.518	16	11.9109	21.5465	0	1	0.79991
182.622	19	11.8853	21.5724	0	0	0.79983
182.726	10	11.8598	21.5984	0	2	0.79975
182.83	22	11.8345	21.6244	0	0	0.79968
182.934	10	11.8092	21.6504	0	1	0.7996
183.038	10	11.7841	21.6764	0	1	0.79953
183.143	16	11.759	21.7024	0	0	0.79945
183.247	13	11.7341	21.7284	0	1	0.79938
183.351	15	11.7093	21.7544	0	2	0.79931
183.455	10	11.6845	21.7804	0	2	0.79923
183.559	14	11.6599	21.8064	0	1	0.79916
183.663	6	11.6353	21.8324	0	2	0.79909
183.767	18	11.6109	21.8584	0	0	0.79902
183.871	10	11.5865	21.8843	0	0	0.79895
183.975	18	11.5622	21.9103	0	1	0.79888
184.079	13	11.538	21.9363	0	2	0.79882
184.183	11	11.5139	21.9623	0	0	0.79875
184.287	12	11.4899	21.9883	0	1	0.79868
184.391	20	11.4659	22.0143	0	2	0.79862
184.495	12	11.442	22.0403	0	0	0.79855
184.599	9	11.4182	22.0663	0	1	0.79849
184.703	11	11.3945	22.0923	0	0	0.79843
184.807	10	11.9309	22.1183	0	3	0.79836
184.912	21	11.7901	22.1442	0	1	0.7983
185.016	9	11.6733	22.1702	0	1	0.79824
185.12	10	11.5813	22.1962	0	0	0.79818
185.224	13	11.5073	22.2222	0	2	0.79812
185.328	9	11.4463	22.2482	0	3	0.79806
185.432	10	11.395	22.2742	0	2	0.798
185.536	12	11.3506	22.3002	0	1	0.79794
185.64	9	11.3113	22.3262	0	1	0.79788
185.744	12	11.2757	22.3522	0	0	0.79782
185.848	13	11.243	22.3782	0	1	0.79777
185.952	15	11.2122	22.4042	0	1	0.79771
186.056	11	11.183	22.4302	0	1	0.79765
186.16	11	11.155	22.4561	0	0	0.7976
186.264	13	11.1278	22.4821	0	0	0.89451
186.368	17	11.1013	22.5081	0	0	1.02517
186.472	9	11.0754	22.5341	0	1	0.97423
186.576	17	11.0499	22.5601	1	3	0.93358
186.681	13	11.0247	22.5861	0	1	0.90126
186.785	10	10.9998	22.6121	0	0	0.87567
186.889	13	10.9752	22.6381	0	0	0.85551
186.993	17	10.9508	22.6641	0	0	0.83971
187.097	12	10.9266	22.6901	0	1	0.82742
187.201	13	10.9026	22.716	0	1	0.81793
187.305	14	10.8787	22.742	0	1	0.81066
187.409	16	10.855	22.768	0	1	0.80517
187.513	13	10.8314	22.794	0	0	0.80107
187.617	11	10.8079	22.82	0	1	0.79807
187.721	8	10.7846	22.846	0	2	0.79592
187.825	14	10.7614	22.872	0	2	0.79444
187.929	15	10.7382	22.898	0	1	0.79346
188.033	10	10.7152	22.924	0	1	0.79287
188.137	18	10.6924	22.95	0	2	0.79258
188.241	19	10.6696	22.976	0	1	0.79249
188.345	9	10.6469	23.002	0	0	0.79256
188.45	6	10.6243	23.0279	0	1	0.79274
188.554	11	10.6018	23.0539	0	1	0.79299
188.658	11	10.5794	23.0799	0	0	0.79329
188.762	16	10.5572	23.1059	0	1	0.7936
188.866	10	10.5349	23.1319	0	0	0.79393
188.97	14	10.5128	23.1579	0	1	0.79425
189.074	10	10.4908	23.1839	0	0	0.79456
189.178	15	11.0289	23.2099	0	0	0.79486
189.282	13	10.8898	23.2359	0	0	0.79514
189.386	11	10.7747	23.2619	0	0	0.79539
189.49	9	10.6844	23.2878	0	1	0.79562
189.594	11	10.6121	23.3138	0	0	0.79583
189.698	9	10.5529	23.3398	0	0	0.79601
189.802	11	10.5032	23.3658	0	0	0.79618
189.906	9	10.4606	23.3918	0	3	0.79632
190.01	7	10.423	23.4178	0	1	0.79644
190.114	12	10.3892	23.4438	0	2	0.79655
190.219	16	10.3582	23.4698	0	1	0.79664
190.323	17	10.3292	23.4958	0	1	0.79671
190.427	12	10.3017	23.5218	0	1	0.79677
190.531	10	10.2754	23.5478	0	1	0.79682
190.635	10	10.25	23.5738	0	1	0.79686
190.739	5	10.2253	23.5997	0	1	0.79688
190.843	8	10.2011	23.6257	0	2	0.7969
190.947	11	10.1774	23.6517	0	0	0.79691
191.051	8	10.154	23.6777	0	1	0.79691
191.155	11	10.1308	23.7037	0	0	0.79691
191.259	13	10.108	23.7297	0	0	0.7969
191.363	15	10.0853	23.7557	0	0	0.79689
191.467	13	10.0629	23.7817	0	0	0.79687
191.571	11	10.0406	23.8077	0	1	0.79685
191.675	19	10.0185	23.8337	0	1	0.79683
191.779	11	9.99653	23.8596	0	2	0.7968
191.883	15	9.9747	23.8856	0	0	0.79677
191.988	14	9.95299	23.9116	0	0	0.79674
192.092	15	9.93142	23.9376	0	1	0.79671
192.196	7	9.90996	23.9636	0	0	0.79667
192.3	12	10.4487	23.9896	0	1	0.79664
192.404	6	10.3102	24.0156	0	0	0.7966
192.508	11	10.1958	24.0416	0	1	0.79657
192.612	9	10.6662	24.0676	0	2	0.79653
192.716	12	10.4774	24.0936	0	4	0.79649
192.82	10	10.3256	24.1196	0	0	0.79645
192.924	9	10.2081	24.1456	0	2	0.79642
193.028	14	10.1156	24.1715	0	0	0.79638
193.132	9	10.0412	24.1975	0	2	0.79634
193.236	15	9.98004	24.2235	0	0	0.7963
193.34	11	9.92857	24.2495	0	1	0.79626
193.444	8	9.88421	24.2755	0	1	0.79622
193.548	13	9.84508	24.3015	0	3	0.79618
193.652	8	9.80982	24.3275	0	2	0.79614
193.756	10	9.77744	24.3535	0	0	0.79611
193.861	11	9.74723	24.3795	0	1	0.79607
193.965	15	9.71866	24.4055	0	1	0.79603
194.069	7	9.69136	24.4315	0	2	0.79599
194.173	11	9.66503	24.4574	0	3	0.79595
194.277	13	9.63949	24.4834	0	2	0.79592
194.381	10	9.61458	24.5094	0	0	0.79588
194.485	8	9.59018	24.5354	0	0	0.79584
194.589	7	9.56621	24.5614	0	0	0.79581
194.693	8	9.54262	24.5874	0	2	0.79577
194.797	21	9.51935	24.6134	0	0	0.79574
194.901	17	9.49638	24.6394	0	0	0.7957
195.005	14	9.47366	24.6654	0	0	0.79567
195.109	8	9.45118	24.6914	0	2	0.79563
195.213	13	9.42892	24.7173	0	0	0.7956
195.317	15	9.40687	24.7433	0	0	0.79556
195.421	8	9.38501	24.7693	0	0	0.79553
195.525	9	9.36334	24.7953	0	1	0.7955
195.63	9	9.34185	24.8213	0	1	0.79546
195.734	8	9.32052	24.8473	0	3	0.79543
195.838	9	9.29935	24.8733	0	0	0.7954
195.942	11	9.83841	24.8993	0	3	0.79537
196.046	12	9.7003	24.9253	0	0	0.79534
196.15	8	9.58626	24.9513	0	1	0.7953
196.254	8	9.49708	24.9773	0	1	0.79527
196.358	6	9.42597	25.0033	0	2	0.79524
196.462	15	9.36803	25.0292	0	2	0.79521
196.566	14	9.31968	25.0552	0	1	0.79518
196.67	7	9.27836	25.0812	0	1	0.79515
196.774	12	9.24219	25.1072	0	2	0.79512
196.878	11	9.76989	25.1332	0	3	0.79509
196.982	11	9.62308	25.1592	0	1	0.79506
197.086	10	9.50229	25.1852	0	1	0.79504
197.19	13	9.40779	25.2112	0	0	0.79501
197.294	10	9.33243	25.2372	0	3	0.79498
197.399	16	9.27102	25.2632	0	0	0.79495
197.503	11	9.2198	25.2891	0	0	0.79492
197.607	7	9.17605	25.3151	0	0	0.7949
197.711	8	9.13779	25.3411	0	1	0.79487
197.815	8	9.1036	25.3671	0	2	0.79484
197.919	8	9.07242	25.3931	0	0	0.79482
198.023	9	9.0435	25.4191	0	1	0.79479
198.127	7	9.0163	25.4451	0	2	0.79477
198.231	8	8.9904	25.4711	0	3	0.79474
198.335	8	8.96551	25.4971	0	3	0.79471
198.439	12	8.94143	25.5231	0	2	0.79469
198.543	8	8.91799	25.5491	0	2	0.79466
198.647	10	8.89507	25.5751	0	2	0.79464
198.751	8	8.87259	25.601	0	1	0.79462
198.855	10	8.85048	25.627	0	1	0.79459
198.959	14	8.8287	25.653	0	0	0.79457
199.063	11	8.8072	25.679	0	2	0.79454
199.168	13	8.78597	25.705	0	1	0.79452
199.272	8	8.76496	25.731	0	0	0.7945
199.376	8	8.74418	25.757	0	1	0.79448
199.48	11	8.72359	25.783	0	1	0.79445
199.584	11	8.7032	25.809	0	0	0.79443
199.688	8	8.68298	25.835	0	3	0.79441
199.792	9	8.66294	25.8609	0	2	0.79439
199.896	10	8.64305	25.8869	0	1	0.79436
200	13	8.62333	25.9129	0	2	0.79434
200.104	17	8.60375	25.9389	0	1	0.79432
200.208	8	8.58432	25.9649	0	0	0.7943
200.312	11	8.56502	25.9909	0	0	0.79428
200.416	15	8.54586	26.0169	0	4	0.79426
200.52	14	8.52683	26.0429	0	2	0.79424
200.624	5	8.50793	26.0689	0	1	0.79422
200.728	6	8.48914	26.0949	0	0	0.7942
200.832	10	8.47047	26.1209	0	3	0.79418
200.937	6	8.45191	26.1469	0	1	0.79416
201.041	9	8.43347	26.1728	0	2	0.79414
201.145	14	8.41513	26.1988	0	1	0.79412
201.249	9	8.3969	26.2248	0	0	0.7941
201.353	14	8.37876	26.2508	0	1	0.79408
201.457	10	8.36072	26.2768	0	0	0.79406
201.561	16	8.34278	26.3028	0	0	0.79405
201.665	11	8.32493	26.3288	0	2	0.79403
201.769	8	8.30716	26.3548	0	1	0.79401
201.873	14	8.28949	26.3808	0	0	0.79399
201.977	12	8.2719	26.4068	0	1	0.79397
202.081	11	8.25439	26.4327	0	0	0.79396
202.185	11	8.23697	26.4587	0	2	0.79394
202.289	3	8.21962	26.4847	0	0	0.79392
202.393	15	8.20235	26.5107	0	1	0.79391
202.497	8	8.18515	26.5367	0	0	0.79389
202.601	11	8.16803	26.5627	0	1	0.79387
202.706	12	8.15097	26.5887	0	0	0.79386
202.81	9	8.13399	26.6147	0	1	0.79384
202.914	3	8.11708	26.6407	0	0	0.79382
203.018	9	8.10023	26.6667	0	1	0.79381
203.122	11	8.08344	26.6927	0	1	0.79379
203.226	7	8.06673	26.7187	0	1	0.79378
203.33	11	8.05007	26.7446	0	1	0.79376
203.434	10	8.03347	26.7706	0	0	0.79375
203.538	13	8.01694	26.7966	0	0	0.79373
203.642	10	8.00046	26.8226	0	3	0.79372
203.746	7	7.98404	26.8486	0	0	0.7937
203.85	14	7.96768	26.8746	0	0	0.79369
203.954	6	7.95137	26.9006	0	1	0.79367
204.058	7	7.93512	26.9266	0	0	0.79366
204.162	8	7.91892	26.9526	0	2	0.79364
204.266	10	7.90278	26.9786	0	1	0.79363
204.37	10	7.88668	27.0045	0	3	0.79361
204.475	10	7.87064	27.0305	0	0	0.7936
204.579	10	7.85465	27.0565	0	1	0.79359
204.683	9	8.39879	27.0825	0	0	0.79357
204.787	14	8.26564	27.1085	0	0	0.79356
204.891	9	8.15648	27.1345	0	1	0.79355
204.995	9	8.07208	27.1605	0	0	0.79353
205.099	8	8.00567	27.1865	0	1	0.79352
205.203	16	7.95234	27.2125	0	2	0.79351
205.307	6	7.90853	27.2385	0	0	0.7935
205.411	12	7.87167	27.2645	0	1	0.79348
205.515	7	7.83989	27.2904	0	1	0.79347
205.619	13	7.81183	27.3164	0	0	0.79346
205.723	6	7.78651	27.3424	0	0	0.79345
205.827	11	7.76322	27.3684	0	0	0.79343
205.931	15	7.74144	27.3944	0	2	0.79342
206.035	11	7.7208	27.4204	0	0	0.79341
206.139	9	7.70102	27.4464	0	1	0.7934
206.244	9	7.6819	27.4724	0	1	0.79339
206.348	7	7.66329	27.4984	0	1	0.79338
206.452	9	7.6451	27.5244	0	1	0.79336
206.556	9	7.62724	27.5504	0	2	0.79335
206.66	9	7.60965	27.5764	0	0	0.79334
206.764	12	7.59229	27.6023	0	1	0.79333
206.868	6	7.57512	27.6283	0	0	0.79332
206.972	12	7.55814	27.6543	0	0	0.79331
207.076	8	7.5413	27.6803	0	1	0.7933
207.18	11	7.52461	27.7063	0	0	0.79329
207.284	7	7.50804	27.7323	0	0	0.79328
207.388	9	7.49159	27.7583	0	0	0.79327
207.492	13	7.47526	27.7843	0	0	0.79326
207.596	6	7.45903	27.8103	0	1	0.79325
207.7	13	7.44291	27.8363	0	1	0.79324
207.804	7	7.42688	27.8622	0	2	0.79323
207.908	11	7.41094	27.8882	0	0	0.79322
[truncated: 2,098 more rows]

## Sheet: Fig. 3b
	MOF-808-PBA-MV
Pressure	Uptake of CO2@RT
0.000511298	-0.0016
0.00475	0.1471
0.00885	0.2767
0.01294	0.3665
0.01714	0.4944
0.0213	0.604
0.0255	0.7037
0.02967	0.8075
0.03564	0.9378
0.03974	1.0348
0.04396	1.1305
0.0482	1.2262
0.05238	1.3168
0.05653	1.4062
0.06067	1.4927
0.06483	1.5857
0.06896	1.6744
0.07321	1.7522
0.07718	1.8396
0.08146	1.9214
0.08564	2.006
0.08972	2.0799
0.09378	2.1587
0.09779	2.2354
0.10187	2.3089
0.13764	2.8291
0.17483	3.3419
0.21197	3.8308
0.24914	4.3002
0.28633	4.7543
0.32348	5.1806
0.36058	5.5969
0.39767	5.9916
0.43483	6.3742
0.47196	6.744
0.50901	7.1065
0.5462	7.4683
0.58327	7.7993
0.62042	8.1331
0.65751	8.4473
0.69458	8.7773
0.73172	9.0839
0.76882	9.3903
0.80603	9.699
0.84313	9.9497
0.88034	10.254
0.9172	10.5787
0.9542	10.8909
0.99136	11.1487
0.94175	10.8903
0.89488	10.6265
0.84805	10.3427
0.80134	10.038
0.75444	9.7347
0.70767	9.4164
0.66088	9.0892
0.61406	8.7177
0.56727	8.3555
0.52044	7.9612
0.47373	7.5656
0.42691	7.1468
0.38009	6.6886
0.33326	6.2037
0.28649	5.6866
0.23971	5.138
0.19303	4.5473
0.14645	3.9015
0.09993	3.1713
0.09126	2.9831
0.08429	2.8258
0.07712	2.6678
0.07011	2.5165
0.06298	2.3566
0.05592	2.1949
0.0489	2.0325
0.04165	1.8644
0.03475	1.6881
0.02684	1.4577
0.02012	1.246
0.01504	1.0773
0.00782	0.2731
0.000982296	-0.1251

## Sheet: Fig. 3c
					Mott schottky of MOF-808-PBA-MV
	500		1000		1500
2	2028640000000	2	2032220000000	2	3122970000000
1.95	3423990000000	1.95	2633320000000	1.95	4007000000000
1.9	4610180000000	1.9	2986870000000	1.9	4620970000000
1.85	5562310000000	1.85	3280270000000	1.85	5106960000000
1.8	6165850000000	1.8	3404260000000	1.8	5352520000000
1.75	6526510000000	1.75	3474140000000	1.75	5457640000000
1.7	6658730000000	1.7	3521120000000	1.7	5343810000000
1.65	6613440000000	1.65	3558930000000	1.65	5141080000000
1.6	6444950000000	1.6	3556560000000	1.6	4883800000000
1.55	6220540000000	1.55	3514050000000	1.55	4616920000000
1.5	5992430000000	1.5	3432130000000	1.5	4377230000000
1.45	5773100000000	1.45	3323640000000	1.45	4140090000000
1.4	5547500000000	1.4	3203380000000	1.4	3909550000000
1.35	5323500000000	1.35	3083140000000	1.35	3696480000000
1.3	5111220000000	1.3	2965200000000	1.3	3506990000000
1.25	4901860000000	1.25	2853800000000	1.25	3336240000000
1.2	4672410000000	1.2	2748700000000	1.2	3186550000000
1.15	4429940000000	1.15	2635360000000	1.15	3037000000000
1.1	4231310000000	1.1	2522420000000	1.1	2907090000000
1.05	4084050000000	1.05	2441290000000	1.05	2824170000000
1	3965630000000	1	2390540000000	1	2764340000000
0.95	3861270000000	0.95	2355710000000	0.95	2733100000000
0.9	3751010000000	0.9	2328800000000	0.9	2711340000000
0.85	3638750000000	0.85	2288720000000	0.85	2674250000000
0.8	3536450000000	0.8	2241460000000	0.8	2622130000000
0.75	3433290000000	0.75	2159490000000	0.75	2561470000000
0.7	3327070000000	0.7	2075420000000	0.7	2498540000000
0.65	3195520000000	0.65	1998340000000	0.65	2433450000000
0.6	3051250000000	0.6	1931440000000	0.6	2377930000000
0.55	2922100000000	0.55	1865680000000	0.55	2314440000000
0.5	2806260000000	0.5	1789280000000	0.5	2234890000000
0.45	2687610000000	0.45	1717770000000	0.45	2148430000000
0.4	2538400000000	0.4	1631630000000	0.4	2063680000000
0.35	2376960000000	0.34585	1573300000000	0.35	1977980000000
0.3	2219890000000	0.29361	1512460000000	0.3	1888910000000
0.25	2067290000000	0.23667	1440110000000	0.25	1789280000000
0.2	1901020000000	0.16903	1356020000000	0.2	1680110000000
0.15	1718590000000	0.09854	1268470000000	0.15241	1637570000000
0.1	1550830000000	0.06277	1235660000000	0.10353	1585850000000
0.05	1415500000000	0.03276	1195460000000	0.04523	1469650000000
7.823e-07	1307790000000	-1.31078e-05	1136150000000	7.823e-07	1435040000000
-0.05	1235570000000	-0.05	1050890000000	-0.05	1350550000000
-0.1	1172180000000	-0.1	987886000000	-0.1	1298330000000
-0.15	1095950000000	-0.15	906255000000	-0.15	1223180000000
-0.2	1005210000000	-0.2	837305000000	-0.2	1144210000000
-0.25	915987000000	-0.25	752109000000	-0.25	1055480000000
-0.3	829764000000	-0.3	686725000000	-0.3	957928000000
-0.35	749977000000	-0.35	624115000000	-0.35	873399000000
-0.4	673191000000	-0.4	560317000000	-0.4	791432000000
-0.45	599578000000	-0.45	496122000000	-0.45	716371000000
-0.5	526118000000	-0.5	422417000000	-0.5	642932000000
-0.55	432740000000	-0.55	364753000000	-0.55	567061000000
-0.6	340736000000	-0.6	319380000000	-0.6	496351000000
-0.65	273659000000	-0.65	277748000000	-0.65	434063000000
-0.7	228396000000	-0.7	245512000000	-0.7	383730000000
-0.75	198809000000	-0.75	217309000000	-0.75	347514000000
-0.8	182900000000	-0.8	199369000000	-0.8	320837000000
-0.85	175457000000	-0.85	191266000000	-0.85	301812000000
-0.9	175457000000	-0.9	184191000000	-0.9	294917000000
-0.95	181827000000	-0.95	175720000000	-0.95	295839000000
-1	188583000000	-1	168788000000	-1	300158000000
-1.05	191046000000	-1.05	160230000000	-1.05	306488000000
-1.1	190497000000	-1.1	155539000000	-1.1	309415000000
-1.15	187494000000	-1.15	160230000000	-1.15	308891000000
-1.2	184245000000	-1.2	164328000000	-1.2	307114000000
-1.25	184245000000	-1.25	166525000000	-1.25	304821000000
-1.3	188856000000	-1.3	170598000000	-1.3	305029000000
-1.35	194908000000	-1.35	172002000000	-1.35	305654000000
-1.4	197411000000	-1.4	170910000000	-1.4	304197000000
-1.45	195463000000	-1.45	171481000000	-1.45	302019000000
-1.5	192696000000	-1.5	170702000000	-1.5	300262000000
-1.55	189676000000	-1.55	167860000000	-1.55	298406000000
-1.6	186679000000	-1.6	167500000000	-1.6	301192000000
-1.65	182900000000	-1.65	165144000000	-1.65	305446000000
-1.7	179159000000	-1.7	169046000000	-1.7	316370000000
-1.75	176775000000	-1.75	174197000000	-1.75	334860000000
-1.8	177039000000	-1.8	177198000000	-1.8	347848000000
-1.85	176511000000	-1.85	186571000000	-1.85	354771000000
-1.9	174669000000	-1.9	195130000000	-1.9	356119000000
-1.95	172836000000	-1.95	200155000000	-1.95	352307000000
-2	170235000000	-2	199145000000	-2	341543000000

## Sheet: Fig. 3e
	Bandgaph of MOF-808-PBA-MV
Energy	(αhν)2 (ev/cm)2
1.55	0.01809
1.55194	0.01814
1.55388	0.01821
1.55583	0.01859
1.55779	0.01806
1.55975	0.01875
1.56171	0.01899
1.56368	0.01879
1.56566	0.01917
1.56764	0.01914
1.56962	0.01955
1.57161	0.01945
1.5736	0.01963
1.5756	0.0199
1.57761	0.01986
1.57962	0.02005
1.58163	0.02008
1.58365	0.02002
1.58568	0.02046
1.58771	0.02045
1.58974	0.0208
1.59178	0.02089
1.59383	0.02087
1.59588	0.02105
1.59794	0.02111
1.6	0.02163
1.60207	0.02139
1.60414	0.02133
1.60622	0.02161
1.6083	0.02194
1.61039	0.02207
1.61248	0.02215
1.61458	0.02249
1.61669	0.02278
1.6188	0.02308
1.62092	0.02288
1.62304	0.02325
1.62516	0.0233
1.6273	0.02342
1.62943	0.0236
1.63158	0.02398
1.63373	0.02421
1.63588	0.02445
1.63804	0.02465
1.64021	0.02482
1.64238	0.02495
1.64456	0.02494
1.64675	0.02529
1.64894	0.0257
1.65113	0.02588
1.65333	0.02605
1.65554	0.02629
1.65775	0.02634
1.65997	0.02642
1.6622	0.02696
1.66443	0.02704
1.66667	0.02735
1.66891	0.02748
1.67116	0.02802
1.67341	0.02812
1.67568	0.02822
1.67794	0.02869
1.68022	0.0292
1.6825	0.02938
1.68478	0.02924
1.68707	0.02959
1.68937	0.03007
1.69168	0.03066
1.69399	0.03063
1.69631	0.03108
1.69863	0.03145
1.70096	0.03136
1.7033	0.0314
1.70564	0.03201
1.70799	0.03235
1.71034	0.03239
1.71271	0.03284
1.71508	0.03322
1.71745	0.0335
1.71983	0.03414
1.72222	0.03432
1.72462	0.0349
1.72702	0.03536
1.72943	0.03584
1.73184	0.03617
1.73427	0.03654
1.73669	0.03698
1.73913	0.03713
1.74157	0.03754
1.74402	0.0383
1.74648	0.03851
1.74894	0.03914
1.75141	0.03981
1.75389	0.04034
1.75637	0.04092
1.75887	0.04154
1.76136	0.04181
1.76387	0.04186
1.76638	0.04269
1.7689	0.04335
1.77143	0.04398
1.77396	0.04445
1.7765	0.04498
1.77905	0.04562
1.78161	0.04653
1.78417	0.04739
1.78674	0.04793
1.78932	0.04845
1.79191	0.04881
1.7945	0.04973
1.7971	0.05031
1.79971	0.05073
1.80233	0.05142
1.80495	0.05202
1.80758	0.05242
1.81022	0.05374
1.81287	0.05529
1.81552	0.05702
1.81818	0.05708
1.82085	0.05746
1.82353	0.05857
1.82622	0.05872
1.82891	0.05987
1.83161	0.06007
1.83432	0.06055
1.83704	0.06109
1.83976	0.06253
1.8425	0.06389
1.84524	0.06553
1.84799	0.06655
1.85075	0.06611
1.85351	0.06744
1.85629	0.06922
1.85907	0.07078
1.86186	0.07164
1.86466	0.0725
1.86747	0.07427
1.87029	0.07392
1.87311	0.07521
1.87595	0.07736
1.87879	0.07849
1.88164	0.08003
1.8845	0.08099
1.88737	0.08288
1.89024	0.08445
1.89313	0.08515
1.89602	0.08692
1.89893	0.0879
1.90184	0.08916
1.90476	0.09052
1.90769	0.09235
1.91063	0.09439
1.91358	0.09705
1.91654	0.09784
1.9195	0.09828
1.92248	0.1
1.92547	0.10174
1.92846	0.10419
1.93146	0.10695
1.93448	0.10964
1.9375	0.11199
1.94053	0.11237
1.94357	0.113
1.94662	0.11471
1.94969	0.11744
1.95276	0.11993
1.95584	0.12068
1.95893	0.1232
1.96203	0.12448
1.96513	0.12311
1.96825	0.12704
1.97138	0.13136
1.97452	0.13202
1.97767	0.13489
1.98083	0.13806
1.984	0.13984
1.98718	0.13797
1.99037	0.14033
1.99357	0.14732
1.99678	0.14942
2	0.15019
2.00323	0.15105
2.00647	0.15338
2.00972	0.15567
2.01299	0.15611
2.01626	0.15949
2.01954	0.16283
2.02284	0.16687
2.02614	0.17106
2.02946	0.17169
2.03279	0.1731
2.03612	0.17862
2.03947	0.17986
2.04283	0.17762
2.0462	0.18336
2.04959	0.18642
2.05298	0.19158
2.05638	0.19118
2.0598	0.18993
2.06323	0.19319
2.06667	0.19502
2.07012	0.19761
2.07358	0.1972
2.07705	0.20527
2.08054	0.21469
2.08403	0.21473
2.08754	0.21175
2.09106	0.21606
2.09459	0.22312
2.09814	0.22114
2.10169	0.22325
2.10526	0.22817
2.10884	0.22966
2.11244	0.23453
2.11604	0.24234
2.11966	0.23909
2.12329	0.23856
2.12693	0.23943
2.13058	0.24114
2.13425	0.24666
2.13793	0.25071
2.14162	0.25371
2.14533	0.26043
2.14905	0.25735
2.15278	0.25941
2.15652	0.2619
2.16028	0.2663
2.16405	0.27268
2.16783	0.27587
2.17163	0.27755
2.17544	0.28179
2.17926	0.28546
2.1831	0.29467
2.18695	0.29703
2.19081	0.29716
2.19469	0.30264
2.19858	0.29918
2.20249	0.305
2.20641	0.30654
2.21034	0.31058
2.21429	0.31705
2.21825	0.32005
2.22222	0.32231
2.22621	0.32238
2.23022	0.3217
2.23423	0.32528
2.23827	0.33136
2.24231	0.33493
2.24638	0.3449
2.25045	0.34526
2.25455	0.34785
2.25865	0.35011
2.26277	0.35157
2.26691	0.35641
2.27106	0.3634
2.27523	0.36318
2.27941	0.36462
2.28361	0.37638
2.28782	0.3785
2.29205	0.37654
2.2963	0.38084
2.30056	0.37527
2.30483	0.38046
2.30912	0.3875
2.31343	0.39171
2.31776	0.3897
2.3221	0.39202
2.32645	0.39636
2.33083	0.40477
2.33522	0.40316
2.33962	0.40707
2.34405	0.4108
2.34848	0.4158
2.35294	0.41663
2.35741	0.41466
2.3619	0.4169
2.36641	0.41765
2.37094	0.42274
2.37548	0.42848
2.38004	0.43023
2.38462	0.43414
2.38921	0.44034
2.39382	0.43713
2.39845	0.43985
2.4031	0.44327
2.40777	0.4425
2.41245	0.44748
2.41715	0.45151
2.42188	0.45251
2.42661	0.45633
2.43137	0.46363
2.43615	0.46069
2.44094	0.46388
2.44576	0.47037
2.45059	0.46799
2.45545	0.46881
2.46032	0.47481
2.46521	0.48261
2.47012	0.49035
2.47505	0.4925
2.48	0.49362
2.48497	0.49838
2.48996	0.50429
2.49497	0.49666
2.5	0.50451
2.50505	0.50186
2.51012	0.51084
2.51521	0.51885
2.52033	0.52069
2.52546	0.51621
2.53061	0.52581
2.53579	0.52437
2.54098	0.52975
2.5462	0.53429
2.55144	0.55265
2.5567	0.54458
2.56198	0.54593
2.56729	0.54716
2.57261	0.54739
2.57796	0.5621
2.58333	0.56553
2.58873	0.56147
2.59414	0.56673
2.59958	0.56422
2.60504	0.56742
2.61053	0.57193
2.61603	0.58621
2.62156	0.58578
2.62712	0.59442
2.6327	0.58961
2.6383	0.59054
2.64392	0.59991
2.64957	0.6052
2.65525	0.61305
2.66094	0.61828
2.66667	0.6326
2.67241	0.63079
2.67819	0.63212
2.68398	0.63952
2.6898	0.63885
2.69565	0.64578
2.70153	0.65988
2.70742	0.66385
2.71335	0.67332
2.7193	0.6877
2.72527	0.68187
2.73128	0.69322
2.73731	0.70073
2.74336	0.71624
2.74945	0.72518
2.75556	0.73508
2.76169	0.74984
2.76786	0.7549
2.77405	0.77148
2.78027	0.79123
2.78652	0.80116
2.79279	0.80443
2.7991	0.81939
2.80543	0.84373
2.81179	0.8704
2.81818	0.87511
2.8246	0.89124
2.83105	0.91506
2.83753	0.93214
2.84404	0.95319
2.85057	0.96911
2.85714	0.97977
2.86374	1.01737
2.87037	1.03265
2.87703	1.05877
2.88372	1.07832
2.89044	1.11144
2.8972	1.14608
2.90398	1.16473
2.9108	1.18241
2.91765	1.19075
2.92453	1.2262
2.93144	1.25516
2.93839	1.27266
2.94537	1.31469
2.95238	1.33346
2.95943	1.35234
2.96651	1.37626
2.97362	1.395
2.98077	1.43057
2.98795	1.44152
2.99517	1.47416
3.00242	1.50685
3.00971	1.52999
3.01703	1.55914
3.02439	1.57769
3.03178	1.60928
3.03922	1.62046
3.04668	1.62551
3.05419	1.65713
3.06173	1.71902
3.06931	1.7046
3.07692	1.72981
3.08458	1.78068
3.09227	1.79253
3.1	1.78496
3.10777	1.8363
3.11558	1.84136
3.12343	1.86306
3.13131	1.9019
3.13924	1.95991
3.14721	1.95191
3.15522	1.98322
3.16327	1.99512
3.17136	2.01287
3.17949	2.02278
3.18766	2.08199
3.19588	2.09969
3.20413	2.10362
3.21244	2.09885
3.22078	2.1647
3.22917	2.24469
3.2376	2.24433
3.24607	2.24374
3.25459	2.22666
3.26316	2.27189
3.27177	2.36839
3.28042	2.34536
3.28912	2.27505
3.29787	2.32195
3.30667	2.51546
3.31551	2.46413
3.3244	2.45414
3.33333	2.61168
3.34232	2.29357
3.35135	2.39393
3.36043	2.29142
3.36957	2.34252
3.37875	2.41892
3.38798	2.6992
3.39726	2.72252
3.40659	2.4709
3.41598	2.58428
3.42541	2.43762
3.4349	2.28028
3.44444	2.40939
3.45404	2.65321
3.46369	2.51705
3.47339	2.34386
3.48315	2.5657
3.49296	2.5562
3.50282	2.49708
3.51275	2.55055
3.52273	2.50139
3.53276	2.50586
3.54286	2.33114
3.55301	2.6155
3.56322	2.56216
3.57349	2.55103
3.58382	2.46211
3.5942	2.48181
3.60465	2.54543
3.61516	2.40663
3.62573	2.45556
3.63636	2.5596
3.64706	2.4207
3.65782	2.50673
3.66864	2.65362
3.67953	2.58008
3.69048	2.50607
3.70149	2.69124
3.71257	2.77503
3.72372	2.48196
3.73494	2.47283
3.74622	2.50101
3.75758	2.47921
3.769	2.40575
3.78049	2.57558
3.79205	2.5988
3.80368	2.47859
3.81538	2.3826
3.82716	2.30271
3.83901	2.21643
3.85093	2.18433
3.86293	2.21877
3.875	2.37942
3.88715	2.45331
3.89937	1.97846
3.91167	1.69962
3.92405	1.75689
3.93651	1.63517
3.94904	1.64155
3.96166	1.65641
3.97436	1.69996
3.98714	1.67027
4	1.60372
4.01294	1.56926
4.02597	1.51902
4.03909	1.48538
4.05229	1.44529
4.06557	1.4409
4.07895	1.42347
4.09241	1.40099
4.10596	1.3703
4.1196	1.37221
4.13333	1.39238
4.14716	1.34211
4.16107	1.32613
4.17508	1.30929
4.18919	1.30247
4.20339	1.29404
4.21769	1.27398
4.23208	1.25273
4.24658	1.24866
4.26117	1.26133
4.27586	1.2493
4.29066	1.23295
4.30556	1.20575
4.32056	1.16613
4.33566	1.1791
4.35088	1.15607
4.3662	1.14525
4.38163	1.1642
4.39716	1.18328
4.41281	1.17552
4.42857	1.14485
4.44444	1.15306
4.46043	1.1675
4.47653	1.16115
4.49275	1.16351
4.50909	1.16445
4.52555	1.17386
4.54212	1.16947
4.55882	1.15094
4.57565	1.12364
4.59259	1.1317
4.60967	1.12857
4.62687	1.10299
4.64419	1.09094
4.66165	1.08544
4.67925	1.06944
4.69697	1.05104
4.71483	1.02577
4.73282	0.99581
4.75096	0.98579
4.76923	0.96524
4.78764	0.90178
4.8062	0.86688
4.8249	0.8685
4.84375	0.87121
4.86275	0.84855
4.88189	0.7965
4.90119	0.77187
4.92063	0.75129
4.94024	0.72248
4.96	0.70099

## Sheet: Fig. 4a
Time (h)	CH4	Error bar	H2	Error bar
2	367	16.8226	19	3.60555
4	674.38	26.151	49.3333	4.04145
6	1364.5	43.8434	71	9.64365
8	2220.17	71.895	115	13.2288
10	3400	200	159.333	19.0088
12	4874.17	200.249	218.333	16.0727
14	6354.84	226.235	278.667	8.0829
16	7274.14	199.41	369.333	25.3246

## Sheet: Fig. 4c
	H2	CH4
MOF-808-PBA-MV	369.33	7274.14
MOF-808-PBA	76	180
PBA-MV	50	120

## Sheet: Fig. 4e
	H2	CH4
MON; 5th oct 2020	39	830
TUE; 6th oct 2020	42	926
WED; 7th oct 2020	37	730
THU; 8th oct 2020	23	950
FRI; 9th oct 2020	20	328
SAT; 10th oct 2020	33	560
SUN; 11th oct 2020	33	1020

[truncated: 7 more sheets: Fig. 4b, Fig. 5a, Fig. 5b, Fig. 5c, Fig. 5d, Fig. 5e, Fig. 6]
